# Supplementary material for: Systematics of Neotropical microteiid lizards (Gymnophthalmidae, Cercosaurinae), with the description of a new genus and species from the Andean montane forests
Source: Zookeys. 2018 Jul 16;(774):105–39. doi: 10.3897/zookeys.774.25332 (PMC6056569; doi:10.3897/zookeys.774.25332)
Supplement: XML Treatment for Selvasaura [file zookeys.774.25332-treatment1.xml]

<!DOCTYPE tp:taxon-treatment
  PUBLIC "-//TaxonX//DTD Taxonomic Treatment Publishing DTD v0 20100105//EN" "tax-treatment-NSO.dtd">
<tp:taxon-treatment xmlns:tp="http://www.plazi.org/taxpub"><tp:treatment-meta><kwd-group><label>Taxon classification</label><kwd><named-content xmlns:xlink="http://www.w3.org/1999/xlink" content-type="kingdom">Animalia</named-content></kwd><kwd><named-content xmlns:xlink="http://www.w3.org/1999/xlink" content-type="order">Squamata</named-content></kwd><kwd><named-content xmlns:xlink="http://www.w3.org/1999/xlink" content-type="family">Gymnophthalmidae</named-content></kwd></kwd-group><mixed-citation publication-type="journal"><person-group><name><surname>Moravec</surname><given-names>Jiří</given-names></name><name><surname>Šmíd</surname><given-names>Jiří</given-names></name><name><surname>Štundl</surname><given-names>Jan</given-names></name><name><surname>Lehr</surname><given-names>Edgar</given-names></name></person-group><article-title>Systematics of Neotropical microteiid lizards (<tp:taxon-name><tp:taxon-name-part taxon-name-part-type="family">Gymnophthalmidae</tp:taxon-name-part></tp:taxon-name>, <tp:taxon-name><tp:taxon-name-part taxon-name-part-type="subfamily">Cercosaurinae</tp:taxon-name-part></tp:taxon-name>), with the description of a new genus and species from the Andean montane forests</article-title><source>Zookeys</source><day>16</day><month>7</month><year>2018</year><volume>2018</volume><issue>774</issue><fpage>105</fpage><lpage>139</lpage><pub-id pub-id-type="doi">10.3897/zookeys.774.25332</pub-id></mixed-citation></tp:treatment-meta><tp:nomenclature><label>Genus</label><tp:taxon-name>
              <tp:taxon-name-part taxon-name-part-type="genus" reg="Selvasaura">Selvasaura</tp:taxon-name-part>
              <object-id xmlns:xlink="http://www.w3.org/1999/xlink" content-type="zoobank" xlink:type="simple">http://zoobank.org/71A0F024-36F5-4420-BEEF-7222AE7B9534</object-id>
            </tp:taxon-name><tp:taxon-status xmlns:xlink="http://www.w3.org/1999/xlink" xlink:type="simple">gen. n.</tp:taxon-status><tp:nomenclature-citation-list><tp:nomenclature-citation><tp:taxon-name><tp:taxon-name-part taxon-name-part-type="genus" reg="Selvasaura"/></tp:taxon-name><comment>Unnamed clade 3 (in <xref ref-type="bibr" rid="B52">Torres-Carvajal et al. 2016</xref>) </comment></tp:nomenclature-citation></tp:nomenclature-citation-list></tp:nomenclature><tp:treatment-sec sec-type="type species" id="SECID0E6FAI"><title>Type species.</title><p>
              <italic><tp:taxon-name><tp:taxon-name-part taxon-name-part-type="genus" reg="Selvasaura">Selvasaura</tp:taxon-name-part> <tp:taxon-name-part taxon-name-part-type="species" reg="brava">brava</tp:taxon-name-part></tp:taxon-name></italic> sp. n.</p></tp:treatment-sec><tp:treatment-sec sec-type="diagnosis" id="SECID0EQGAI"><title>Diagnosis.</title><p>Phenotypic synapomorphies are not known for this genus. Morphologically, <italic><tp:taxon-name><tp:taxon-name-part taxon-name-part-type="genus" reg="Selvasaura">Selvasaura</tp:taxon-name-part></tp:taxon-name></italic> gen. n. can be distinguished from all other genera of <tp:taxon-name><tp:taxon-name-part taxon-name-part-type="subfamily">Cercosaurinae</tp:taxon-name-part></tp:taxon-name> by the combination of the following characters: lower palpebral disc transparent, not divided (divided in <italic><tp:taxon-name><tp:taxon-name-part taxon-name-part-type="genus" reg="Andinosaura">Andinosaura</tp:taxon-name-part></tp:taxon-name></italic>, <italic><tp:taxon-name><tp:taxon-name-part taxon-name-part-type="genus" reg="Euspondylus">Euspondylus</tp:taxon-name-part></tp:taxon-name></italic>, <italic><tp:taxon-name><tp:taxon-name-part taxon-name-part-type="genus" reg="Gelanesaurus">Gelanesaurus</tp:taxon-name-part></tp:taxon-name></italic>, <italic><tp:taxon-name><tp:taxon-name-part taxon-name-part-type="genus" reg="Oreosaurus">Oreosaurus</tp:taxon-name-part></tp:taxon-name></italic>, <italic><tp:taxon-name><tp:taxon-name-part taxon-name-part-type="genus" reg="Petracola">Petracola</tp:taxon-name-part></tp:taxon-name></italic>, <italic><tp:taxon-name><tp:taxon-name-part taxon-name-part-type="genus" reg="Riama">Riama</tp:taxon-name-part></tp:taxon-name></italic>, and most <italic><tp:taxon-name><tp:taxon-name-part taxon-name-part-type="genus" reg="Anadia">Anadia</tp:taxon-name-part></tp:taxon-name></italic> and <italic><tp:taxon-name><tp:taxon-name-part taxon-name-part-type="genus" reg="Placosoma">Placosoma</tp:taxon-name-part></tp:taxon-name></italic> species; opaque in <italic><tp:taxon-name><tp:taxon-name-part taxon-name-part-type="genus" reg="Pholidobolus">Pholidobolus</tp:taxon-name-part></tp:taxon-name></italic>); dorsal scales slightly rugose (smooth in <italic><tp:taxon-name><tp:taxon-name-part taxon-name-part-type="genus" reg="Anadia">Anadia</tp:taxon-name-part></tp:taxon-name></italic>; keeled in <italic><tp:taxon-name><tp:taxon-name-part taxon-name-part-type="genus" reg="Cercosaura">Cercosaura</tp:taxon-name-part></tp:taxon-name></italic>; strongly keeled and tuberculate in <italic><tp:taxon-name><tp:taxon-name-part taxon-name-part-type="genus" reg="Echinosaura">Echinosaura</tp:taxon-name-part></tp:taxon-name></italic>, <italic><tp:taxon-name><tp:taxon-name-part taxon-name-part-type="genus" reg="Gelanesaurus">Gelanesaurus</tp:taxon-name-part></tp:taxon-name></italic>, <italic><tp:taxon-name><tp:taxon-name-part taxon-name-part-type="genus" reg="Neusticurus">Neusticurus</tp:taxon-name-part></tp:taxon-name></italic>, <italic><tp:taxon-name><tp:taxon-name-part taxon-name-part-type="genus" reg="Potamites">Potamites</tp:taxon-name-part></tp:taxon-name></italic>; minute tubercles on posterior dorsal scales in <italic><tp:taxon-name><tp:taxon-name-part taxon-name-part-type="genus" reg="Placosoma">Placosoma</tp:taxon-name-part></tp:taxon-name></italic>); lateral scales distinctly smaller than dorsal scales (lateral scales not distinctly reduced in size in <italic><tp:taxon-name><tp:taxon-name-part taxon-name-part-type="genus" reg="Macropholidus">Macropholidus</tp:taxon-name-part></tp:taxon-name></italic>); lateral scales adjacent to ventrals non-granular (granular in <italic><tp:taxon-name><tp:taxon-name-part taxon-name-part-type="genus" reg="Proctoporus">Proctoporus</tp:taxon-name-part></tp:taxon-name></italic>) (see e.g., <xref ref-type="bibr" rid="B33">Oftedal 1974</xref>; <xref ref-type="bibr" rid="B6">Cadle and Chuna 1995</xref>; <xref ref-type="bibr" rid="B3">Altamirano-Benavides et al. 2013</xref>; <xref ref-type="bibr" rid="B23">Kok et al. 2013</xref>; <xref ref-type="bibr" rid="B53">Torres-Carvajal and Mafla-Endara 2013</xref>; <xref ref-type="bibr" rid="B13">Echevarría et al. 2015</xref>; <xref ref-type="bibr" rid="B4">Borges-Nojosa et al. 2016</xref>; <xref ref-type="bibr" rid="B8">Chávez et al. 2017</xref>; <xref ref-type="bibr" rid="B42">Sánchez-Pacheco et al. 2017b</xref>). Genetically, the genus is differentiated from the other cercosaurines by distances given in Table <xref ref-type="table" rid="T3">3</xref> and <xref ref-type="table" rid="T4">4</xref>.</p><table-wrap id="T3" position="float" orientation="portrait"><label>Table 3.</label><caption><p>Mean uncorrected genetic distances (<italic>p</italic>-distances, in %) between cercosaurine genera or their monophyletic clades if the genus’ monophyly was not supported. Below diagonal are values based on the 12S alignment, above on the 16S. Values for <italic><tp:taxon-name><tp:taxon-name-part taxon-name-part-type="genus" reg="Selvasaura">Selvasaura</tp:taxon-name-part></tp:taxon-name></italic> gen. n. are in bold.</p></caption><table id="TID0ELEBG" rules="all"><tbody><tr><th rowspan="1" colspan="1"/><th rowspan="1" colspan="1">
                      <italic><tp:taxon-name><tp:taxon-name-part taxon-name-part-type="genus" reg="Anadia">Anadia</tp:taxon-name-part></tp:taxon-name></italic>
                    </th><th rowspan="1" colspan="1">
                      <italic><tp:taxon-name><tp:taxon-name-part taxon-name-part-type="genus" reg="Andinosaura">Andinosaura</tp:taxon-name-part></tp:taxon-name></italic>
                    </th><th rowspan="1" colspan="1">
                      <italic><tp:taxon-name><tp:taxon-name-part taxon-name-part-type="genus" reg="Cercosaura">Cercosaura</tp:taxon-name-part></tp:taxon-name></italic>
                    </th><th rowspan="1" colspan="1">
                      <italic><tp:taxon-name><tp:taxon-name-part taxon-name-part-type="genus" reg="Echinosaura">Echinosaura</tp:taxon-name-part></tp:taxon-name></italic>
                    </th><th rowspan="1" colspan="1">“<italic><tp:taxon-name><tp:taxon-name-part taxon-name-part-type="genus" reg="Echinosaura">Echinosaura</tp:taxon-name-part></tp:taxon-name></italic>” <italic><tp:taxon-name><tp:taxon-name-part taxon-name-part-type="genus" reg="Echinosaura"/><tp:taxon-name-part taxon-name-part-type="species" reg="sulcarostrum">sulcarostrum</tp:taxon-name-part></tp:taxon-name></italic></th><th rowspan="1" colspan="1">
                      <italic><tp:taxon-name><tp:taxon-name-part taxon-name-part-type="genus" reg="Euspondylus">Euspondylus</tp:taxon-name-part></tp:taxon-name></italic>
                    </th><th rowspan="1" colspan="1">
                      <italic><tp:taxon-name><tp:taxon-name-part taxon-name-part-type="genus" reg="Gelanesaurus">Gelanesaurus</tp:taxon-name-part></tp:taxon-name></italic>
                    </th><th rowspan="1" colspan="1">
                      <italic><tp:taxon-name><tp:taxon-name-part taxon-name-part-type="genus" reg="Macropholidus">Macropholidus</tp:taxon-name-part></tp:taxon-name></italic>
                    </th><th rowspan="1" colspan="1">
                      <italic><tp:taxon-name><tp:taxon-name-part taxon-name-part-type="genus" reg="Neusticurus">Neusticurus</tp:taxon-name-part></tp:taxon-name></italic>
                    </th><th rowspan="1" colspan="1">
                      <italic><tp:taxon-name><tp:taxon-name-part taxon-name-part-type="genus" reg="Oreosaurus">Oreosaurus</tp:taxon-name-part></tp:taxon-name></italic>
                    </th><th rowspan="1" colspan="1">“<italic><tp:taxon-name><tp:taxon-name-part taxon-name-part-type="genus" reg="Oreosaurus">Oreosaurus</tp:taxon-name-part></tp:taxon-name></italic>” <italic><tp:taxon-name><tp:taxon-name-part taxon-name-part-type="genus" reg="Oreosaurus"/><tp:taxon-name-part taxon-name-part-type="species" reg="serranus">serranus</tp:taxon-name-part></tp:taxon-name></italic></th><th rowspan="1" colspan="1">
                      <italic><tp:taxon-name><tp:taxon-name-part taxon-name-part-type="genus" reg="Petracola">Petracola</tp:taxon-name-part></tp:taxon-name></italic>
                    </th><th rowspan="1" colspan="1">
                      <italic><tp:taxon-name><tp:taxon-name-part taxon-name-part-type="genus" reg="Pholidobolus">Pholidobolus</tp:taxon-name-part></tp:taxon-name></italic>
                    </th><th rowspan="1" colspan="1">
                      <italic><tp:taxon-name><tp:taxon-name-part taxon-name-part-type="genus" reg="Placosoma">Placosoma</tp:taxon-name-part></tp:taxon-name></italic>
                    </th><th rowspan="1" colspan="1">
                      <italic><tp:taxon-name><tp:taxon-name-part taxon-name-part-type="genus" reg="Potamites">Potamites</tp:taxon-name-part></tp:taxon-name></italic>
                    </th><th rowspan="1" colspan="1">
                      <italic><tp:taxon-name><tp:taxon-name-part taxon-name-part-type="genus" reg="Proctoporus">Proctoporus</tp:taxon-name-part> <tp:taxon-name-part taxon-name-part-type="species" reg="bolivianus">bolivianus</tp:taxon-name-part></tp:taxon-name></italic> group</th><th rowspan="1" colspan="1">
                      <italic><tp:taxon-name><tp:taxon-name-part taxon-name-part-type="genus" reg="Proctoporus">Proctoporus</tp:taxon-name-part> <tp:taxon-name-part taxon-name-part-type="species" reg="guentheri">guentheri</tp:taxon-name-part></tp:taxon-name></italic> group</th><th rowspan="1" colspan="1">
                      <italic><tp:taxon-name><tp:taxon-name-part taxon-name-part-type="genus" reg="Proctoporus">Proctoporus</tp:taxon-name-part> <tp:taxon-name-part taxon-name-part-type="species" reg="lacertus">lacertus</tp:taxon-name-part></tp:taxon-name></italic> group</th><th rowspan="1" colspan="1">
                      <italic><tp:taxon-name><tp:taxon-name-part taxon-name-part-type="genus" reg="Proctoporus">Proctoporus</tp:taxon-name-part> <tp:taxon-name-part taxon-name-part-type="species" reg="pachyurus">pachyurus</tp:taxon-name-part></tp:taxon-name></italic> group</th><th rowspan="1" colspan="1">
                      <italic><tp:taxon-name><tp:taxon-name-part taxon-name-part-type="genus" reg="Proctoporus">Proctoporus</tp:taxon-name-part> <tp:taxon-name-part taxon-name-part-type="species" reg="xestus">xestus</tp:taxon-name-part></tp:taxon-name></italic>
                    </th><th rowspan="1" colspan="1">
                      <italic><tp:taxon-name><tp:taxon-name-part taxon-name-part-type="genus" reg="Riama">Riama</tp:taxon-name-part></tp:taxon-name></italic>
                    </th><th rowspan="1" colspan="1">
                      <italic><tp:taxon-name><tp:taxon-name-part taxon-name-part-type="genus" reg="Selvasaura">Selvasaura</tp:taxon-name-part></tp:taxon-name></italic> gen. n.</th><th rowspan="1" colspan="1">Unnamedclade 2</th><th rowspan="1" colspan="1">Unnamedclade 4</th></tr><tr><td rowspan="1" colspan="1">
                      <italic><tp:taxon-name><tp:taxon-name-part taxon-name-part-type="genus" reg="Anadia">Anadia</tp:taxon-name-part></tp:taxon-name></italic>
                    </td><td rowspan="1" colspan="1"/><td rowspan="1" colspan="1">9.02</td><td rowspan="1" colspan="1">7.82</td><td rowspan="1" colspan="1">8.8</td><td rowspan="1" colspan="1">7.37</td><td rowspan="1" colspan="1">5.6</td><td rowspan="1" colspan="1">7.22</td><td rowspan="1" colspan="1">5.95</td><td rowspan="1" colspan="1">9.31</td><td rowspan="1" colspan="1">7.33</td><td rowspan="1" colspan="1">7.17</td><td rowspan="1" colspan="1">8.32</td><td rowspan="1" colspan="1">6.31</td><td rowspan="1" colspan="1">11.76</td><td rowspan="1" colspan="1">6.86</td><td rowspan="1" colspan="1">6.79</td><td rowspan="1" colspan="1">6.86</td><td rowspan="1" colspan="1">6.21</td><td rowspan="1" colspan="1">6.33</td><td rowspan="1" colspan="1">6.73</td><td rowspan="1" colspan="1">9.13</td><td rowspan="1" colspan="1">
                      <bold>6.19</bold>
                    </td><td rowspan="1" colspan="1">6.46</td><td rowspan="1" colspan="1">5.66</td></tr><tr><td rowspan="1" colspan="1">
                      <italic><tp:taxon-name><tp:taxon-name-part taxon-name-part-type="genus" reg="Andinosaura">Andinosaura</tp:taxon-name-part></tp:taxon-name></italic>
                    </td><td rowspan="1" colspan="1">10.44</td><td rowspan="1" colspan="1"/><td rowspan="1" colspan="1">9.15</td><td rowspan="1" colspan="1">8.42</td><td rowspan="1" colspan="1">8.97</td><td rowspan="1" colspan="1">8.41</td><td rowspan="1" colspan="1">8.32</td><td rowspan="1" colspan="1">8.91</td><td rowspan="1" colspan="1">10.82</td><td rowspan="1" colspan="1">8.6</td><td rowspan="1" colspan="1">9.28</td><td rowspan="1" colspan="1">9.16</td><td rowspan="1" colspan="1">8.64</td><td rowspan="1" colspan="1">12.16</td><td rowspan="1" colspan="1">9.68</td><td rowspan="1" colspan="1">7.67</td><td rowspan="1" colspan="1">8.57</td><td rowspan="1" colspan="1">7.59</td><td rowspan="1" colspan="1">7.89</td><td rowspan="1" colspan="1">8.18</td><td rowspan="1" colspan="1">8.45</td><td rowspan="1" colspan="1">
                      <bold>8.61</bold>
                    </td><td rowspan="1" colspan="1">9.16</td><td rowspan="1" colspan="1">9.19</td></tr><tr><td rowspan="1" colspan="1">
                      <italic><tp:taxon-name><tp:taxon-name-part taxon-name-part-type="genus" reg="Cercosaura">Cercosaura</tp:taxon-name-part></tp:taxon-name></italic>
                    </td><td rowspan="1" colspan="1">9.88</td><td rowspan="1" colspan="1">11.88</td><td rowspan="1" colspan="1"/><td rowspan="1" colspan="1">10.2</td><td rowspan="1" colspan="1">8.06</td><td rowspan="1" colspan="1">6.67</td><td rowspan="1" colspan="1">8.72</td><td rowspan="1" colspan="1">7.89</td><td rowspan="1" colspan="1">11.16</td><td rowspan="1" colspan="1">7.05</td><td rowspan="1" colspan="1">6.93</td><td rowspan="1" colspan="1">6.71</td><td rowspan="1" colspan="1">6.9</td><td rowspan="1" colspan="1">11.77</td><td rowspan="1" colspan="1">7.16</td><td rowspan="1" colspan="1">5.33</td><td rowspan="1" colspan="1">5.96</td><td rowspan="1" colspan="1">5.06</td><td rowspan="1" colspan="1">5.03</td><td rowspan="1" colspan="1">5.81</td><td rowspan="1" colspan="1">9.08</td><td rowspan="1" colspan="1">
                      <bold>5.66</bold>
                    </td><td rowspan="1" colspan="1">6.1</td><td rowspan="1" colspan="1">6.02</td></tr><tr><td rowspan="1" colspan="1">
                      <italic><tp:taxon-name><tp:taxon-name-part taxon-name-part-type="genus" reg="Echinosaura">Echinosaura</tp:taxon-name-part></tp:taxon-name></italic>
                    </td><td rowspan="1" colspan="1">13.77</td><td rowspan="1" colspan="1">13.79</td><td rowspan="1" colspan="1">12.84</td><td rowspan="1" colspan="1"/><td rowspan="1" colspan="1">9.65</td><td rowspan="1" colspan="1">9.38</td><td rowspan="1" colspan="1">7.43</td><td rowspan="1" colspan="1">8.92</td><td rowspan="1" colspan="1">10.91</td><td rowspan="1" colspan="1">9.97</td><td rowspan="1" colspan="1">9.52</td><td rowspan="1" colspan="1">9.77</td><td rowspan="1" colspan="1">9.61</td><td rowspan="1" colspan="1">11.2</td><td rowspan="1" colspan="1">9.3</td><td rowspan="1" colspan="1">9.54</td><td rowspan="1" colspan="1">9.53</td><td rowspan="1" colspan="1">9.21</td><td rowspan="1" colspan="1">9.31</td><td rowspan="1" colspan="1">8.91</td><td rowspan="1" colspan="1">8.06</td><td rowspan="1" colspan="1">
                      <bold>9.29</bold>
                    </td><td rowspan="1" colspan="1">9.61</td><td rowspan="1" colspan="1">9.19</td></tr><tr><td rowspan="1" colspan="1">“<italic><tp:taxon-name><tp:taxon-name-part taxon-name-part-type="genus" reg="Echinosaura">Echinosaura</tp:taxon-name-part></tp:taxon-name></italic>” <italic><tp:taxon-name><tp:taxon-name-part taxon-name-part-type="genus" reg="Echinosaura"/><tp:taxon-name-part taxon-name-part-type="species" reg="sulcarostrum">sulcarostrum</tp:taxon-name-part></tp:taxon-name></italic></td><td rowspan="1" colspan="1">9.21</td><td rowspan="1" colspan="1">12.82</td><td rowspan="1" colspan="1">10.74</td><td rowspan="1" colspan="1">12.65</td><td rowspan="1" colspan="1"/><td rowspan="1" colspan="1">5.97</td><td rowspan="1" colspan="1">8.39</td><td rowspan="1" colspan="1">7.57</td><td rowspan="1" colspan="1">10.25</td><td rowspan="1" colspan="1">7.42</td><td rowspan="1" colspan="1">7.22</td><td rowspan="1" colspan="1">6.44</td><td rowspan="1" colspan="1">7.43</td><td rowspan="1" colspan="1">11.84</td><td rowspan="1" colspan="1">7.9</td><td rowspan="1" colspan="1">6.68</td><td rowspan="1" colspan="1">6.94</td><td rowspan="1" colspan="1">5.92</td><td rowspan="1" colspan="1">6.21</td><td rowspan="1" colspan="1">6.12</td><td rowspan="1" colspan="1">8.84</td><td rowspan="1" colspan="1">
                      <bold>6.84</bold>
                    </td><td rowspan="1" colspan="1">6.43</td><td rowspan="1" colspan="1">7.11</td></tr><tr><td rowspan="1" colspan="1">
                      <italic><tp:taxon-name><tp:taxon-name-part taxon-name-part-type="genus" reg="Euspondylus">Euspondylus</tp:taxon-name-part></tp:taxon-name></italic>
                    </td><td rowspan="1" colspan="1">7.42</td><td rowspan="1" colspan="1">9.59</td><td rowspan="1" colspan="1">8.73</td><td rowspan="1" colspan="1">11.61</td><td rowspan="1" colspan="1">6.06</td><td rowspan="1" colspan="1"/><td rowspan="1" colspan="1">7.82</td><td rowspan="1" colspan="1">4.74</td><td rowspan="1" colspan="1">9.2</td><td rowspan="1" colspan="1">5.75</td><td rowspan="1" colspan="1">5.54</td><td rowspan="1" colspan="1">6.58</td><td rowspan="1" colspan="1">4.38</td><td rowspan="1" colspan="1">10.8</td><td rowspan="1" colspan="1">5.55</td><td rowspan="1" colspan="1">4.59</td><td rowspan="1" colspan="1">4.69</td><td rowspan="1" colspan="1">3.86</td><td rowspan="1" colspan="1">4.64</td><td rowspan="1" colspan="1">4.83</td><td rowspan="1" colspan="1">7.35</td><td rowspan="1" colspan="1">
                      <bold>5.12</bold>
                    </td><td rowspan="1" colspan="1">3.72</td><td rowspan="1" colspan="1">4.56</td></tr><tr><td rowspan="1" colspan="1">
                      <italic><tp:taxon-name><tp:taxon-name-part taxon-name-part-type="genus" reg="Gelanesaurus">Gelanesaurus</tp:taxon-name-part></tp:taxon-name></italic>
                    </td><td rowspan="1" colspan="1">11.74</td><td rowspan="1" colspan="1">12.76</td><td rowspan="1" colspan="1">12.99</td><td rowspan="1" colspan="1">14.71</td><td rowspan="1" colspan="1">13.13</td><td rowspan="1" colspan="1">11.18</td><td rowspan="1" colspan="1"/><td rowspan="1" colspan="1">7.64</td><td rowspan="1" colspan="1">10.07</td><td rowspan="1" colspan="1">7.65</td><td rowspan="1" colspan="1">7.18</td><td rowspan="1" colspan="1">8.32</td><td rowspan="1" colspan="1">8.23</td><td rowspan="1" colspan="1">11.34</td><td rowspan="1" colspan="1">7.62</td><td rowspan="1" colspan="1">7.56</td><td rowspan="1" colspan="1">7.75</td><td rowspan="1" colspan="1">6.97</td><td rowspan="1" colspan="1">7.04</td><td rowspan="1" colspan="1">6.85</td><td rowspan="1" colspan="1">6.85</td><td rowspan="1" colspan="1">
                      <bold>6.82</bold>
                    </td><td rowspan="1" colspan="1">7.87</td><td rowspan="1" colspan="1">6.85</td></tr><tr><td rowspan="1" colspan="1">
                      <italic><tp:taxon-name><tp:taxon-name-part taxon-name-part-type="genus" reg="Macropholidus">Macropholidus</tp:taxon-name-part></tp:taxon-name></italic>
                    </td><td rowspan="1" colspan="1">8.97</td><td rowspan="1" colspan="1">8.71</td><td rowspan="1" colspan="1">8.54</td><td rowspan="1" colspan="1">13.1</td><td rowspan="1" colspan="1">7.53</td><td rowspan="1" colspan="1">7.09</td><td rowspan="1" colspan="1">13.03</td><td rowspan="1" colspan="1"/><td rowspan="1" colspan="1">9.85</td><td rowspan="1" colspan="1">6.41</td><td rowspan="1" colspan="1">6.07</td><td rowspan="1" colspan="1">8.42</td><td rowspan="1" colspan="1">3.05</td><td rowspan="1" colspan="1">12.93</td><td rowspan="1" colspan="1">6.84</td><td rowspan="1" colspan="1">6.47</td><td rowspan="1" colspan="1">6.62</td><td rowspan="1" colspan="1">5.64</td><td rowspan="1" colspan="1">6.39</td><td rowspan="1" colspan="1">6.61</td><td rowspan="1" colspan="1">8.22</td><td rowspan="1" colspan="1">
                      <bold>6.27</bold>
                    </td><td rowspan="1" colspan="1">5.86</td><td rowspan="1" colspan="1">5.49</td></tr><tr><td rowspan="1" colspan="1">
                      <italic><tp:taxon-name><tp:taxon-name-part taxon-name-part-type="genus" reg="Neusticurus">Neusticurus</tp:taxon-name-part></tp:taxon-name></italic>
                    </td><td rowspan="1" colspan="1">11.04</td><td rowspan="1" colspan="1">14.67</td><td rowspan="1" colspan="1">13.66</td><td rowspan="1" colspan="1">14.33</td><td rowspan="1" colspan="1">14.24</td><td rowspan="1" colspan="1">11.41</td><td rowspan="1" colspan="1">13.6</td><td rowspan="1" colspan="1">11.89</td><td rowspan="1" colspan="1"/><td rowspan="1" colspan="1">9.9</td><td rowspan="1" colspan="1">10.72</td><td rowspan="1" colspan="1">10.63</td><td rowspan="1" colspan="1">9.45</td><td rowspan="1" colspan="1">10.43</td><td rowspan="1" colspan="1">10.4</td><td rowspan="1" colspan="1">9.41</td><td rowspan="1" colspan="1">9.71</td><td rowspan="1" colspan="1">9.11</td><td rowspan="1" colspan="1">9.26</td><td rowspan="1" colspan="1">9.75</td><td rowspan="1" colspan="1">10.06</td><td rowspan="1" colspan="1">
                      <bold>9.95</bold>
                    </td><td rowspan="1" colspan="1">9.78</td><td rowspan="1" colspan="1">10.19</td></tr><tr><td rowspan="1" colspan="1">
                      <italic><tp:taxon-name><tp:taxon-name-part taxon-name-part-type="genus" reg="Oreosaurus">Oreosaurus</tp:taxon-name-part></tp:taxon-name></italic>
                    </td><td rowspan="1" colspan="1">8.48</td><td rowspan="1" colspan="1">11.33</td><td rowspan="1" colspan="1">8.74</td><td rowspan="1" colspan="1">12.48</td><td rowspan="1" colspan="1">9.57</td><td rowspan="1" colspan="1">6.65</td><td rowspan="1" colspan="1">11.4</td><td rowspan="1" colspan="1">7.64</td><td rowspan="1" colspan="1">13.04</td><td rowspan="1" colspan="1"/><td rowspan="1" colspan="1">6.42</td><td rowspan="1" colspan="1">6.56</td><td rowspan="1" colspan="1">6.2</td><td rowspan="1" colspan="1">12.04</td><td rowspan="1" colspan="1">7.09</td><td rowspan="1" colspan="1">5.39</td><td rowspan="1" colspan="1">5.55</td><td rowspan="1" colspan="1">5.08</td><td rowspan="1" colspan="1">5.27</td><td rowspan="1" colspan="1">5.8</td><td rowspan="1" colspan="1">8.75</td><td rowspan="1" colspan="1">
                      <bold>5.58</bold>
                    </td><td rowspan="1" colspan="1">5.51</td><td rowspan="1" colspan="1">5.9</td></tr><tr><td rowspan="1" colspan="1">“<italic><tp:taxon-name><tp:taxon-name-part taxon-name-part-type="genus" reg="Oreosaurus">Oreosaurus</tp:taxon-name-part></tp:taxon-name></italic>” <italic><tp:taxon-name><tp:taxon-name-part taxon-name-part-type="genus" reg="Oreosaurus"/><tp:taxon-name-part taxon-name-part-type="species" reg="serranus">serranus</tp:taxon-name-part></tp:taxon-name></italic></td><td rowspan="1" colspan="1">10.06</td><td rowspan="1" colspan="1">11.62</td><td rowspan="1" colspan="1">10.57</td><td rowspan="1" colspan="1">14.1</td><td rowspan="1" colspan="1">12</td><td rowspan="1" colspan="1">9.03</td><td rowspan="1" colspan="1">12.54</td><td rowspan="1" colspan="1">8.2</td><td rowspan="1" colspan="1">14.86</td><td rowspan="1" colspan="1">8.13</td><td rowspan="1" colspan="1"/><td rowspan="1" colspan="1">6.87</td><td rowspan="1" colspan="1">6.4</td><td rowspan="1" colspan="1">11.48</td><td rowspan="1" colspan="1">6.93</td><td rowspan="1" colspan="1">5.97</td><td rowspan="1" colspan="1">5.66</td><td rowspan="1" colspan="1">4.68</td><td rowspan="1" colspan="1">5.02</td><td rowspan="1" colspan="1">5.44</td><td rowspan="1" colspan="1">8.97</td><td rowspan="1" colspan="1">
                      <bold>5.79</bold>
                    </td><td rowspan="1" colspan="1">5.51</td><td rowspan="1" colspan="1">5.42</td></tr><tr><td rowspan="1" colspan="1">
                      <italic><tp:taxon-name><tp:taxon-name-part taxon-name-part-type="genus" reg="Petracola">Petracola</tp:taxon-name-part></tp:taxon-name></italic>
                    </td><td rowspan="1" colspan="1">8.27</td><td rowspan="1" colspan="1">11.82</td><td rowspan="1" colspan="1">9.11</td><td rowspan="1" colspan="1">13.42</td><td rowspan="1" colspan="1">10.27</td><td rowspan="1" colspan="1">7.19</td><td rowspan="1" colspan="1">11.94</td><td rowspan="1" colspan="1">8.44</td><td rowspan="1" colspan="1">13.95</td><td rowspan="1" colspan="1">8.06</td><td rowspan="1" colspan="1">8.52</td><td rowspan="1" colspan="1"/><td rowspan="1" colspan="1">7.6</td><td rowspan="1" colspan="1">11.84</td><td rowspan="1" colspan="1">7.16</td><td rowspan="1" colspan="1">5.74</td><td rowspan="1" colspan="1">5.36</td><td rowspan="1" colspan="1">4.85</td><td rowspan="1" colspan="1">5.06</td><td rowspan="1" colspan="1">4.95</td><td rowspan="1" colspan="1">8.58</td><td rowspan="1" colspan="1">
                      <bold>6.27</bold>
                    </td><td rowspan="1" colspan="1">6.2</td><td rowspan="1" colspan="1">5.93</td></tr><tr><td rowspan="1" colspan="1">
                      <italic><tp:taxon-name><tp:taxon-name-part taxon-name-part-type="genus" reg="Pholidobolus">Pholidobolus</tp:taxon-name-part></tp:taxon-name></italic>
                    </td><td rowspan="1" colspan="1">8.59</td><td rowspan="1" colspan="1">9.37</td><td rowspan="1" colspan="1">8.93</td><td rowspan="1" colspan="1">12.61</td><td rowspan="1" colspan="1">7.86</td><td rowspan="1" colspan="1">6.16</td><td rowspan="1" colspan="1">11.7</td><td rowspan="1" colspan="1">4.31</td><td rowspan="1" colspan="1">11.85</td><td rowspan="1" colspan="1">6.99</td><td rowspan="1" colspan="1">8.62</td><td rowspan="1" colspan="1">8.14</td><td rowspan="1" colspan="1"/><td rowspan="1" colspan="1">11.86</td><td rowspan="1" colspan="1">6.6</td><td rowspan="1" colspan="1">5.86</td><td rowspan="1" colspan="1">5.92</td><td rowspan="1" colspan="1">5.11</td><td rowspan="1" colspan="1">5.8</td><td rowspan="1" colspan="1">6.21</td><td rowspan="1" colspan="1">7.85</td><td rowspan="1" colspan="1">
                      <bold>5.81</bold>
                    </td><td rowspan="1" colspan="1">5.4</td><td rowspan="1" colspan="1">5.91</td></tr><tr><td rowspan="1" colspan="1">
                      <italic><tp:taxon-name><tp:taxon-name-part taxon-name-part-type="genus" reg="Placosoma">Placosoma</tp:taxon-name-part></tp:taxon-name></italic>
                    </td><td rowspan="1" colspan="1">16.73</td><td rowspan="1" colspan="1">18.61</td><td rowspan="1" colspan="1">17.04</td><td rowspan="1" colspan="1">17.98</td><td rowspan="1" colspan="1">18.92</td><td rowspan="1" colspan="1">16.9</td><td rowspan="1" colspan="1">17.68</td><td rowspan="1" colspan="1">16.65</td><td rowspan="1" colspan="1">15.87</td><td rowspan="1" colspan="1">16.36</td><td rowspan="1" colspan="1">18</td><td rowspan="1" colspan="1">16.84</td><td rowspan="1" colspan="1">17.47</td><td rowspan="1" colspan="1"/><td rowspan="1" colspan="1">11.27</td><td rowspan="1" colspan="1">11.12</td><td rowspan="1" colspan="1">11.54</td><td rowspan="1" colspan="1">10.99</td><td rowspan="1" colspan="1">11.27</td><td rowspan="1" colspan="1">10.91</td><td rowspan="1" colspan="1">11.06</td><td rowspan="1" colspan="1">
                      <bold>11.81</bold>
                    </td><td rowspan="1" colspan="1">11.37</td><td rowspan="1" colspan="1">11.89</td></tr><tr><td rowspan="1" colspan="1">
                      <italic><tp:taxon-name><tp:taxon-name-part taxon-name-part-type="genus" reg="Potamites">Potamites</tp:taxon-name-part></tp:taxon-name></italic>
                    </td><td rowspan="1" colspan="1">8.44</td><td rowspan="1" colspan="1">10.17</td><td rowspan="1" colspan="1">7.87</td><td rowspan="1" colspan="1">12.39</td><td rowspan="1" colspan="1">7.08</td><td rowspan="1" colspan="1">6.86</td><td rowspan="1" colspan="1">12</td><td rowspan="1" colspan="1">7.77</td><td rowspan="1" colspan="1">12.81</td><td rowspan="1" colspan="1">6.91</td><td rowspan="1" colspan="1">8.86</td><td rowspan="1" colspan="1">6.69</td><td rowspan="1" colspan="1">7.55</td><td rowspan="1" colspan="1">15.61</td><td rowspan="1" colspan="1"/><td rowspan="1" colspan="1">6.1</td><td rowspan="1" colspan="1">5.55</td><td rowspan="1" colspan="1">4.61</td><td rowspan="1" colspan="1">4.86</td><td rowspan="1" colspan="1">5.8</td><td rowspan="1" colspan="1">8.29</td><td rowspan="1" colspan="1">
                      <bold>4.82</bold>
                    </td><td rowspan="1" colspan="1">5.51</td><td rowspan="1" colspan="1">4.96</td></tr><tr><td rowspan="1" colspan="1">
                      <italic><tp:taxon-name><tp:taxon-name-part taxon-name-part-type="genus" reg="Proctoporus">Proctoporus</tp:taxon-name-part> <tp:taxon-name-part taxon-name-part-type="species" reg="bolivianus">bolivianus</tp:taxon-name-part></tp:taxon-name></italic> group</td><td rowspan="1" colspan="1">9.39</td><td rowspan="1" colspan="1">12.04</td><td rowspan="1" colspan="1">7.68</td><td rowspan="1" colspan="1">12.08</td><td rowspan="1" colspan="1">9.37</td><td rowspan="1" colspan="1">7.63</td><td rowspan="1" colspan="1">12.5</td><td rowspan="1" colspan="1">8.39</td><td rowspan="1" colspan="1">14.53</td><td rowspan="1" colspan="1">7.62</td><td rowspan="1" colspan="1">10.5</td><td rowspan="1" colspan="1">6.28</td><td rowspan="1" colspan="1">8.1</td><td rowspan="1" colspan="1">17.38</td><td rowspan="1" colspan="1">5.71</td><td rowspan="1" colspan="1"/><td rowspan="1" colspan="1">4.2</td><td rowspan="1" colspan="1">3.2</td><td rowspan="1" colspan="1">3.15</td><td rowspan="1" colspan="1">4.25</td><td rowspan="1" colspan="1">8.32</td><td rowspan="1" colspan="1">
                      <bold>4.33</bold>
                    </td><td rowspan="1" colspan="1">4.2</td><td rowspan="1" colspan="1">4.36</td></tr><tr><td rowspan="1" colspan="1">
                      <italic><tp:taxon-name><tp:taxon-name-part taxon-name-part-type="genus" reg="Proctoporus">P.</tp:taxon-name-part> <tp:taxon-name-part taxon-name-part-type="species" reg="guentheri">guentheri</tp:taxon-name-part></tp:taxon-name></italic> group</td><td rowspan="1" colspan="1">8.86</td><td rowspan="1" colspan="1">11.14</td><td rowspan="1" colspan="1">8.4</td><td rowspan="1" colspan="1">12.55</td><td rowspan="1" colspan="1">8.02</td><td rowspan="1" colspan="1">7.67</td><td rowspan="1" colspan="1">12.41</td><td rowspan="1" colspan="1">8.09</td><td rowspan="1" colspan="1">12.98</td><td rowspan="1" colspan="1">7.24</td><td rowspan="1" colspan="1">8.92</td><td rowspan="1" colspan="1">5.66</td><td rowspan="1" colspan="1">8.17</td><td rowspan="1" colspan="1">16.17</td><td rowspan="1" colspan="1">6.26</td><td rowspan="1" colspan="1">5.26</td><td rowspan="1" colspan="1"/><td rowspan="1" colspan="1">2.92</td><td rowspan="1" colspan="1">3.6</td><td rowspan="1" colspan="1">4.97</td><td rowspan="1" colspan="1">8.27</td><td rowspan="1" colspan="1">
                      <bold>4.75</bold>
                    </td><td rowspan="1" colspan="1">4.34</td><td rowspan="1" colspan="1">4.09</td></tr><tr><td rowspan="1" colspan="1">
                      <italic><tp:taxon-name><tp:taxon-name-part taxon-name-part-type="genus" reg="Proctoporus">P.</tp:taxon-name-part> <tp:taxon-name-part taxon-name-part-type="species" reg="lacertus">lacertus</tp:taxon-name-part></tp:taxon-name></italic> group</td><td rowspan="1" colspan="1">7.83</td><td rowspan="1" colspan="1">10.72</td><td rowspan="1" colspan="1">7.67</td><td rowspan="1" colspan="1">12.01</td><td rowspan="1" colspan="1">7.95</td><td rowspan="1" colspan="1">5.83</td><td rowspan="1" colspan="1">11.25</td><td rowspan="1" colspan="1">7.3</td><td rowspan="1" colspan="1">13.51</td><td rowspan="1" colspan="1">6.3</td><td rowspan="1" colspan="1">8.98</td><td rowspan="1" colspan="1">4.85</td><td rowspan="1" colspan="1">6.92</td><td rowspan="1" colspan="1">17.47</td><td rowspan="1" colspan="1">5.03</td><td rowspan="1" colspan="1">3.96</td><td rowspan="1" colspan="1">3.99</td><td rowspan="1" colspan="1"/><td rowspan="1" colspan="1">2.13</td><td rowspan="1" colspan="1">3.3</td><td rowspan="1" colspan="1">7.42</td><td rowspan="1" colspan="1">
                      <bold>3.75</bold>
                    </td><td rowspan="1" colspan="1">3.61</td><td rowspan="1" colspan="1">2.73</td></tr><tr><td rowspan="1" colspan="1">
                      <italic><tp:taxon-name><tp:taxon-name-part taxon-name-part-type="genus" reg="Proctoporus">P.</tp:taxon-name-part> <tp:taxon-name-part taxon-name-part-type="species" reg="pachyurus">pachyurus</tp:taxon-name-part></tp:taxon-name></italic> group</td><td rowspan="1" colspan="1">7.91</td><td rowspan="1" colspan="1">10.48</td><td rowspan="1" colspan="1">7.4</td><td rowspan="1" colspan="1">11.66</td><td rowspan="1" colspan="1">7.94</td><td rowspan="1" colspan="1">7.15</td><td rowspan="1" colspan="1">11.44</td><td rowspan="1" colspan="1">6.73</td><td rowspan="1" colspan="1">12.95</td><td rowspan="1" colspan="1">6.52</td><td rowspan="1" colspan="1">8.46</td><td rowspan="1" colspan="1">5.28</td><td rowspan="1" colspan="1">6.79</td><td rowspan="1" colspan="1">16.29</td><td rowspan="1" colspan="1">5.17</td><td rowspan="1" colspan="1">4.74</td><td rowspan="1" colspan="1">4.32</td><td rowspan="1" colspan="1">3.4</td><td rowspan="1" colspan="1"/><td rowspan="1" colspan="1">3.79</td><td rowspan="1" colspan="1">8.09</td><td rowspan="1" colspan="1">
                      <bold>3.7</bold>
                    </td><td rowspan="1" colspan="1">3.97</td><td rowspan="1" colspan="1">3.19</td></tr><tr><td rowspan="1" colspan="1">
                      <italic><tp:taxon-name><tp:taxon-name-part taxon-name-part-type="genus" reg="Proctoporus">P.</tp:taxon-name-part> <tp:taxon-name-part taxon-name-part-type="species" reg="xestus">xestus</tp:taxon-name-part></tp:taxon-name></italic>
                    </td><td rowspan="1" colspan="1">9.16</td><td rowspan="1" colspan="1">12.03</td><td rowspan="1" colspan="1">8.48</td><td rowspan="1" colspan="1">11.63</td><td rowspan="1" colspan="1">8.78</td><td rowspan="1" colspan="1">7.21</td><td rowspan="1" colspan="1">12.39</td><td rowspan="1" colspan="1">7.89</td><td rowspan="1" colspan="1">13.8</td><td rowspan="1" colspan="1">8.4</td><td rowspan="1" colspan="1">10.48</td><td rowspan="1" colspan="1">7.1</td><td rowspan="1" colspan="1">7.78</td><td rowspan="1" colspan="1">18.72</td><td rowspan="1" colspan="1">6.57</td><td rowspan="1" colspan="1">5.61</td><td rowspan="1" colspan="1">5.78</td><td rowspan="1" colspan="1">4.41</td><td rowspan="1" colspan="1">4.45</td><td rowspan="1" colspan="1"/><td rowspan="1" colspan="1">7.76</td><td rowspan="1" colspan="1">
                      <bold>4.34</bold>
                    </td><td rowspan="1" colspan="1">4.53</td><td rowspan="1" colspan="1">3.6</td></tr><tr><td rowspan="1" colspan="1">
                      <italic><tp:taxon-name><tp:taxon-name-part taxon-name-part-type="genus" reg="Riama">Riama</tp:taxon-name-part></tp:taxon-name></italic>
                    </td><td rowspan="1" colspan="1">10.36</td><td rowspan="1" colspan="1">11.13</td><td rowspan="1" colspan="1">10.59</td><td rowspan="1" colspan="1">11.91</td><td rowspan="1" colspan="1">11.51</td><td rowspan="1" colspan="1">9.31</td><td rowspan="1" colspan="1">13.05</td><td rowspan="1" colspan="1">9.13</td><td rowspan="1" colspan="1">13.67</td><td rowspan="1" colspan="1">9.37</td><td rowspan="1" colspan="1">11.46</td><td rowspan="1" colspan="1">10.18</td><td rowspan="1" colspan="1">9.1</td><td rowspan="1" colspan="1">18.55</td><td rowspan="1" colspan="1">9.08</td><td rowspan="1" colspan="1">9.13</td><td rowspan="1" colspan="1">9.11</td><td rowspan="1" colspan="1">8.29</td><td rowspan="1" colspan="1">7.93</td><td rowspan="1" colspan="1">9.48</td><td rowspan="1" colspan="1"/><td rowspan="1" colspan="1">
                      <bold>8.55</bold>
                    </td><td rowspan="1" colspan="1">8.01</td><td rowspan="1" colspan="1">8.59</td></tr><tr><td rowspan="1" colspan="1">
                      <bold><italic><tp:taxon-name><tp:taxon-name-part taxon-name-part-type="genus" reg="Selvasaura">Selvasaura</tp:taxon-name-part></tp:taxon-name></italic> gen. n.</bold>
                    </td><td rowspan="1" colspan="1">
                      <bold>7.88</bold>
                    </td><td rowspan="1" colspan="1">
                      <bold>9.86</bold>
                    </td><td rowspan="1" colspan="1">
                      <bold>7.37</bold>
                    </td><td rowspan="1" colspan="1">
                      <bold>11.86</bold>
                    </td><td rowspan="1" colspan="1">
                      <bold>8.46</bold>
                    </td><td rowspan="1" colspan="1">
                      <bold>7.04</bold>
                    </td><td rowspan="1" colspan="1">
                      <bold>11.92</bold>
                    </td><td rowspan="1" colspan="1">
                      <bold>7.01</bold>
                    </td><td rowspan="1" colspan="1">
                      <bold>12.42</bold>
                    </td><td rowspan="1" colspan="1">
                      <bold>7.13</bold>
                    </td><td rowspan="1" colspan="1">
                      <bold>8.83</bold>
                    </td><td rowspan="1" colspan="1">
                      <bold>5.75</bold>
                    </td><td rowspan="1" colspan="1">
                      <bold>7.58</bold>
                    </td><td rowspan="1" colspan="1">
                      <bold>15.78</bold>
                    </td><td rowspan="1" colspan="1">
                      <bold>5.37</bold>
                    </td><td rowspan="1" colspan="1">
                      <bold>5.23</bold>
                    </td><td rowspan="1" colspan="1">
                      <bold>4.75</bold>
                    </td><td rowspan="1" colspan="1">
                      <bold>4.21</bold>
                    </td><td rowspan="1" colspan="1">
                      <bold>3.8</bold>
                    </td><td rowspan="1" colspan="1">
                      <bold>5.35</bold>
                    </td><td rowspan="1" colspan="1">
                      <bold>8.22</bold>
                    </td><td rowspan="1" colspan="1"/><td rowspan="1" colspan="1">
                      <bold>4.35</bold>
                    </td><td rowspan="1" colspan="1">
                      <bold>3.89</bold>
                    </td></tr><tr><td rowspan="1" colspan="1">Unnamed clade 2</td><td rowspan="1" colspan="1">8.57</td><td rowspan="1" colspan="1">11.55</td><td rowspan="1" colspan="1">8.05</td><td rowspan="1" colspan="1">11.45</td><td rowspan="1" colspan="1">9.16</td><td rowspan="1" colspan="1">7.44</td><td rowspan="1" colspan="1">11.78</td><td rowspan="1" colspan="1">7.03</td><td rowspan="1" colspan="1">13.43</td><td rowspan="1" colspan="1">7.24</td><td rowspan="1" colspan="1">8.82</td><td rowspan="1" colspan="1">5.76</td><td rowspan="1" colspan="1">7.92</td><td rowspan="1" colspan="1">16.52</td><td rowspan="1" colspan="1">5.95</td><td rowspan="1" colspan="1">5.39</td><td rowspan="1" colspan="1">4.88</td><td rowspan="1" colspan="1">4.17</td><td rowspan="1" colspan="1">3.79</td><td rowspan="1" colspan="1">5.75</td><td rowspan="1" colspan="1">8.56</td><td rowspan="1" colspan="1">
                      <bold>4.81</bold>
                    </td><td rowspan="1" colspan="1"/><td rowspan="1" colspan="1">3.65</td></tr><tr><td rowspan="1" colspan="1">Unnamed clade 4</td><td rowspan="1" colspan="1">9.47</td><td rowspan="1" colspan="1">11.69</td><td rowspan="1" colspan="1">8.15</td><td rowspan="1" colspan="1">13.04</td><td rowspan="1" colspan="1">9.54</td><td rowspan="1" colspan="1">8.05</td><td rowspan="1" colspan="1">12.37</td><td rowspan="1" colspan="1">8.7</td><td rowspan="1" colspan="1">14.94</td><td rowspan="1" colspan="1">7.82</td><td rowspan="1" colspan="1">8.15</td><td rowspan="1" colspan="1">6.52</td><td rowspan="1" colspan="1">8.76</td><td rowspan="1" colspan="1">15.31</td><td rowspan="1" colspan="1">5.47</td><td rowspan="1" colspan="1">6.57</td><td rowspan="1" colspan="1">6.08</td><td rowspan="1" colspan="1">5.52</td><td rowspan="1" colspan="1">5.08</td><td rowspan="1" colspan="1">7.47</td><td rowspan="1" colspan="1">10.31</td><td rowspan="1" colspan="1">
                      <bold>5.82</bold>
                    </td><td rowspan="1" colspan="1">6.23</td><td rowspan="1" colspan="1"/></tr></tbody></table></table-wrap><table-wrap id="T4" position="float" orientation="portrait"><label>Table 4.</label><caption><p>Mean uncorrected genetic distances (<italic>p</italic>-distances, in %) between cercosaurine genera or their monophyletic clades if the genus’ monophyly was not supported. Below diagonal are values based on the ND4 alignment, above on the cmos. Values for <italic><tp:taxon-name><tp:taxon-name-part taxon-name-part-type="genus" reg="Selvasaura">Selvasaura</tp:taxon-name-part></tp:taxon-name></italic> gen. n. are in bold. Note that compared to Table <xref ref-type="table" rid="T3">3</xref> some clades are missing here because they did not have the ND4 and cmos sequences available (“<italic><tp:taxon-name><tp:taxon-name-part taxon-name-part-type="genus" reg="Echinosaura">Echinosaura</tp:taxon-name-part></tp:taxon-name></italic>” <italic><tp:taxon-name><tp:taxon-name-part taxon-name-part-type="genus" reg="Echinosaura"/><tp:taxon-name-part taxon-name-part-type="species" reg="sulcarostrum">sulcarostrum</tp:taxon-name-part></tp:taxon-name></italic>, Unnamed clade 4).</p></caption><table id="TID0ET3BI" rules="all"><tbody><tr><td rowspan="1" colspan="1"/><td rowspan="1" colspan="1">
                      <bold><italic><tp:taxon-name><tp:taxon-name-part taxon-name-part-type="genus" reg="Anadia">Anadia</tp:taxon-name-part></tp:taxon-name></italic></bold>
                    </td><td rowspan="1" colspan="1">
                      <bold><italic><tp:taxon-name><tp:taxon-name-part taxon-name-part-type="genus" reg="Andinosaura">Andinosaura</tp:taxon-name-part></tp:taxon-name></italic></bold>
                    </td><td rowspan="1" colspan="1">
                      <bold><italic><tp:taxon-name><tp:taxon-name-part taxon-name-part-type="genus" reg="Cercosaura">Cercosaura</tp:taxon-name-part></tp:taxon-name></italic></bold>
                    </td><td rowspan="1" colspan="1">
                      <bold><italic><tp:taxon-name><tp:taxon-name-part taxon-name-part-type="genus" reg="Echinosaura">Echinosaura</tp:taxon-name-part></tp:taxon-name></italic></bold>
                    </td><td rowspan="1" colspan="1">
                      <bold><italic><tp:taxon-name><tp:taxon-name-part taxon-name-part-type="genus" reg="Euspondylus">Euspondylus</tp:taxon-name-part></tp:taxon-name></italic></bold>
                    </td><td rowspan="1" colspan="1">
                      <bold><italic><tp:taxon-name><tp:taxon-name-part taxon-name-part-type="genus" reg="Gelanesaurus">Gelanesaurus</tp:taxon-name-part></tp:taxon-name></italic></bold>
                    </td><td rowspan="1" colspan="1">
                      <bold><italic><tp:taxon-name><tp:taxon-name-part taxon-name-part-type="genus" reg="Macropholidus">Macropholidus</tp:taxon-name-part></tp:taxon-name></italic></bold>
                    </td><td rowspan="1" colspan="1">
                      <bold><italic><tp:taxon-name><tp:taxon-name-part taxon-name-part-type="genus" reg="Neusticurus">Neusticurus</tp:taxon-name-part></tp:taxon-name></italic></bold>
                    </td><td rowspan="1" colspan="1">
                      <bold><italic><tp:taxon-name><tp:taxon-name-part taxon-name-part-type="genus" reg="Oreosaurus">Oreosaurus</tp:taxon-name-part></tp:taxon-name></italic></bold>
                    </td><td rowspan="1" colspan="1">“<bold><italic><tp:taxon-name><tp:taxon-name-part taxon-name-part-type="genus" reg="Oreosaurus">Oreosaurus</tp:taxon-name-part></tp:taxon-name></italic>” <italic><tp:taxon-name><tp:taxon-name-part taxon-name-part-type="genus" reg="Oreosaurus"/><tp:taxon-name-part taxon-name-part-type="species" reg="serranus">serranus</tp:taxon-name-part></tp:taxon-name></italic></bold></td><td rowspan="1" colspan="1">
                      <bold><italic><tp:taxon-name><tp:taxon-name-part taxon-name-part-type="genus" reg="Petracola">Petracola</tp:taxon-name-part></tp:taxon-name></italic></bold>
                    </td><td rowspan="1" colspan="1">
                      <bold><italic><tp:taxon-name><tp:taxon-name-part taxon-name-part-type="genus" reg="Pholidobolus">Pholidobolus</tp:taxon-name-part></tp:taxon-name></italic></bold>
                    </td><td rowspan="1" colspan="1">
                      <bold><italic><tp:taxon-name><tp:taxon-name-part taxon-name-part-type="genus" reg="Placosoma">Placosoma</tp:taxon-name-part></tp:taxon-name></italic></bold>
                    </td><td rowspan="1" colspan="1">
                      <bold><italic><tp:taxon-name><tp:taxon-name-part taxon-name-part-type="genus" reg="Potamites">Potamites</tp:taxon-name-part></tp:taxon-name></italic></bold>
                    </td><td rowspan="1" colspan="1">
                      <bold><italic><tp:taxon-name><tp:taxon-name-part taxon-name-part-type="genus" reg="Proctoporus">Proctoporus</tp:taxon-name-part> <tp:taxon-name-part taxon-name-part-type="species" reg="bolivianus">bolivianus</tp:taxon-name-part></tp:taxon-name></italic> group</bold>
                    </td><td rowspan="1" colspan="1">
                      <bold><italic><tp:taxon-name><tp:taxon-name-part taxon-name-part-type="genus" reg="Proctoporus">Proctoporus</tp:taxon-name-part> <tp:taxon-name-part taxon-name-part-type="species" reg="guentheri">guentheri</tp:taxon-name-part></tp:taxon-name></italic> group</bold>
                    </td><td rowspan="1" colspan="1">
                      <bold><italic><tp:taxon-name><tp:taxon-name-part taxon-name-part-type="genus" reg="Proctoporus">Proctoporus</tp:taxon-name-part> <tp:taxon-name-part taxon-name-part-type="species" reg="lacertus">lacertus</tp:taxon-name-part></tp:taxon-name></italic> group</bold>
                    </td><td rowspan="1" colspan="1">
                      <bold><italic><tp:taxon-name><tp:taxon-name-part taxon-name-part-type="genus" reg="Proctoporus">Proctoporus</tp:taxon-name-part> <tp:taxon-name-part taxon-name-part-type="species" reg="pachyurus">pachyurus</tp:taxon-name-part></tp:taxon-name></italic> group</bold>
                    </td><td rowspan="1" colspan="1">
                      <bold><italic><tp:taxon-name><tp:taxon-name-part taxon-name-part-type="genus" reg="Proctoporus">Proctoporus</tp:taxon-name-part> <tp:taxon-name-part taxon-name-part-type="species" reg="xestus">xestus</tp:taxon-name-part></tp:taxon-name></italic></bold>
                    </td><td rowspan="1" colspan="1">
                      <bold><italic><tp:taxon-name><tp:taxon-name-part taxon-name-part-type="genus" reg="Riama">Riama</tp:taxon-name-part></tp:taxon-name></italic></bold>
                    </td><td rowspan="1" colspan="1">
                      <bold><italic><tp:taxon-name><tp:taxon-name-part taxon-name-part-type="genus" reg="Selvasaura">Selvasaura</tp:taxon-name-part></tp:taxon-name></italic> gen. n.</bold>
                    </td><td rowspan="1" colspan="1">
                      <bold>Unnamedclade 2</bold>
                    </td></tr><tr><td rowspan="1" colspan="1">
                      <italic><tp:taxon-name><tp:taxon-name-part taxon-name-part-type="genus" reg="Anadia">Anadia</tp:taxon-name-part></tp:taxon-name></italic>
                    </td><td rowspan="1" colspan="1"/><td rowspan="1" colspan="1">3.73</td><td rowspan="1" colspan="1">5.61</td><td rowspan="1" colspan="1">3.57</td><td rowspan="1" colspan="1">2.26</td><td rowspan="1" colspan="1">4.23</td><td rowspan="1" colspan="1">1.26</td><td rowspan="1" colspan="1">4.31</td><td rowspan="1" colspan="1">3.2</td><td rowspan="1" colspan="1">3.03</td><td rowspan="1" colspan="1">3.21</td><td rowspan="1" colspan="1">1.49</td><td rowspan="1" colspan="1">6.85</td><td rowspan="1" colspan="1">2.91</td><td rowspan="1" colspan="1">3.96</td><td rowspan="1" colspan="1">4.37</td><td rowspan="1" colspan="1">4.02</td><td rowspan="1" colspan="1">3.65</td><td rowspan="1" colspan="1">3.64</td><td rowspan="1" colspan="1">4.59</td><td rowspan="1" colspan="1">
                      <bold>3.15</bold>
                    </td><td rowspan="1" colspan="1">4.21</td></tr><tr><td rowspan="1" colspan="1">
                      <italic><tp:taxon-name><tp:taxon-name-part taxon-name-part-type="genus" reg="Andinosaura">Andinosaura</tp:taxon-name-part></tp:taxon-name></italic>
                    </td><td rowspan="1" colspan="1">23.1</td><td rowspan="1" colspan="1"/><td rowspan="1" colspan="1">7.33</td><td rowspan="1" colspan="1">2.73</td><td rowspan="1" colspan="1">4.49</td><td rowspan="1" colspan="1">4.68</td><td rowspan="1" colspan="1">3.65</td><td rowspan="1" colspan="1">3.63</td><td rowspan="1" colspan="1">4.95</td><td rowspan="1" colspan="1">5.04</td><td rowspan="1" colspan="1">5.08</td><td rowspan="1" colspan="1">3.66</td><td rowspan="1" colspan="1">6.69</td><td rowspan="1" colspan="1">4.68</td><td rowspan="1" colspan="1">5.66</td><td rowspan="1" colspan="1">5.85</td><td rowspan="1" colspan="1">5.73</td><td rowspan="1" colspan="1">5.49</td><td rowspan="1" colspan="1">5.35</td><td rowspan="1" colspan="1">3.33</td><td rowspan="1" colspan="1">
                      <bold>4.91</bold>
                    </td><td rowspan="1" colspan="1">5.75</td></tr><tr><td rowspan="1" colspan="1">
                      <italic><tp:taxon-name><tp:taxon-name-part taxon-name-part-type="genus" reg="Cercosaura">Cercosaura</tp:taxon-name-part></tp:taxon-name></italic>
                    </td><td rowspan="1" colspan="1">20.8</td><td rowspan="1" colspan="1">22.3</td><td rowspan="1" colspan="1"/><td rowspan="1" colspan="1">6.82</td><td rowspan="1" colspan="1">4.86</td><td rowspan="1" colspan="1">7</td><td rowspan="1" colspan="1">4.98</td><td rowspan="1" colspan="1">6.76</td><td rowspan="1" colspan="1">5.59</td><td rowspan="1" colspan="1">5.63</td><td rowspan="1" colspan="1">5.5</td><td rowspan="1" colspan="1">5.09</td><td rowspan="1" colspan="1">9.52</td><td rowspan="1" colspan="1">3.28</td><td rowspan="1" colspan="1">3.6</td><td rowspan="1" colspan="1">4.49</td><td rowspan="1" colspan="1">3.7</td><td rowspan="1" colspan="1">3.39</td><td rowspan="1" colspan="1">3.3</td><td rowspan="1" colspan="1">6.57</td><td rowspan="1" colspan="1">
                      <bold>3.43</bold>
                    </td><td rowspan="1" colspan="1">4.7</td></tr><tr><td rowspan="1" colspan="1">
                      <italic><tp:taxon-name><tp:taxon-name-part taxon-name-part-type="genus" reg="Echinosaura">Echinosaura</tp:taxon-name-part></tp:taxon-name></italic>
                    </td><td rowspan="1" colspan="1">25.3</td><td rowspan="1" colspan="1">23.5</td><td rowspan="1" colspan="1">24.6</td><td rowspan="1" colspan="1"/><td rowspan="1" colspan="1">4.02</td><td rowspan="1" colspan="1">4.15</td><td rowspan="1" colspan="1">3.09</td><td rowspan="1" colspan="1">2.74</td><td rowspan="1" colspan="1">4.45</td><td rowspan="1" colspan="1">4.5</td><td rowspan="1" colspan="1">4.32</td><td rowspan="1" colspan="1">3.17</td><td rowspan="1" colspan="1">6.21</td><td rowspan="1" colspan="1">4.13</td><td rowspan="1" colspan="1">5.19</td><td rowspan="1" colspan="1">5.35</td><td rowspan="1" colspan="1">5.31</td><td rowspan="1" colspan="1">4.92</td><td rowspan="1" colspan="1">4.92</td><td rowspan="1" colspan="1">3.05</td><td rowspan="1" colspan="1">
                      <bold>4.34</bold>
                    </td><td rowspan="1" colspan="1">5.08</td></tr><tr><td rowspan="1" colspan="1">
                      <italic><tp:taxon-name><tp:taxon-name-part taxon-name-part-type="genus" reg="Euspondylus">Euspondylus</tp:taxon-name-part></tp:taxon-name></italic>
                    </td><td rowspan="1" colspan="1">17.5</td><td rowspan="1" colspan="1">21.2</td><td rowspan="1" colspan="1">19.7</td><td rowspan="1" colspan="1">25</td><td rowspan="1" colspan="1"/><td rowspan="1" colspan="1">4.18</td><td rowspan="1" colspan="1">1.22</td><td rowspan="1" colspan="1">4.22</td><td rowspan="1" colspan="1">2.85</td><td rowspan="1" colspan="1">2.68</td><td rowspan="1" colspan="1">2.83</td><td rowspan="1" colspan="1">1.33</td><td rowspan="1" colspan="1">7.46</td><td rowspan="1" colspan="1">2.73</td><td rowspan="1" colspan="1">3.79</td><td rowspan="1" colspan="1">4.2</td><td rowspan="1" colspan="1">3.85</td><td rowspan="1" colspan="1">3.11</td><td rowspan="1" colspan="1">3.48</td><td rowspan="1" colspan="1">4.41</td><td rowspan="1" colspan="1">
                      <bold>2.99</bold>
                    </td><td rowspan="1" colspan="1">4.06</td></tr><tr><td rowspan="1" colspan="1">
                      <italic><tp:taxon-name><tp:taxon-name-part taxon-name-part-type="genus" reg="Gelanesaurus">Gelanesaurus</tp:taxon-name-part></tp:taxon-name></italic>
                    </td><td rowspan="1" colspan="1">23.8</td><td rowspan="1" colspan="1">23.3</td><td rowspan="1" colspan="1">23.1</td><td rowspan="1" colspan="1">26.2</td><td rowspan="1" colspan="1">24.4</td><td rowspan="1" colspan="1"/><td rowspan="1" colspan="1">3.76</td><td rowspan="1" colspan="1">4.41</td><td rowspan="1" colspan="1">4.61</td><td rowspan="1" colspan="1">4.41</td><td rowspan="1" colspan="1">4.73</td><td rowspan="1" colspan="1">3.85</td><td rowspan="1" colspan="1">7.19</td><td rowspan="1" colspan="1">4.28</td><td rowspan="1" colspan="1">5.38</td><td rowspan="1" colspan="1">5.12</td><td rowspan="1" colspan="1">5.41</td><td rowspan="1" colspan="1">5.07</td><td rowspan="1" colspan="1">5.07</td><td rowspan="1" colspan="1">4.37</td><td rowspan="1" colspan="1">
                      <bold>4.54</bold>
                    </td><td rowspan="1" colspan="1">5.45</td></tr><tr><td rowspan="1" colspan="1">
                      <italic><tp:taxon-name><tp:taxon-name-part taxon-name-part-type="genus" reg="Macropholidus">Macropholidus</tp:taxon-name-part></tp:taxon-name></italic>
                    </td><td rowspan="1" colspan="1">19.8</td><td rowspan="1" colspan="1">22.5</td><td rowspan="1" colspan="1">20.6</td><td rowspan="1" colspan="1">26.3</td><td rowspan="1" colspan="1">17.7</td><td rowspan="1" colspan="1">24.6</td><td rowspan="1" colspan="1"/><td rowspan="1" colspan="1">3.79</td><td rowspan="1" colspan="1">2.67</td><td rowspan="1" colspan="1">2.67</td><td rowspan="1" colspan="1">2.86</td><td rowspan="1" colspan="1">0.44</td><td rowspan="1" colspan="1">6.85</td><td rowspan="1" colspan="1">2.39</td><td rowspan="1" colspan="1">3.42</td><td rowspan="1" colspan="1">3.86</td><td rowspan="1" colspan="1">3.48</td><td rowspan="1" colspan="1">3.16</td><td rowspan="1" colspan="1">3.11</td><td rowspan="1" colspan="1">4.06</td><td rowspan="1" colspan="1">
                      <bold>2.62</bold>
                    </td><td rowspan="1" colspan="1">3.7</td></tr><tr><td rowspan="1" colspan="1">
                      <italic><tp:taxon-name><tp:taxon-name-part taxon-name-part-type="genus" reg="Neusticurus">Neusticurus</tp:taxon-name-part></tp:taxon-name></italic>
                    </td><td rowspan="1" colspan="1">25</td><td rowspan="1" colspan="1">23.3</td><td rowspan="1" colspan="1">23.1</td><td rowspan="1" colspan="1">24.9</td><td rowspan="1" colspan="1">24</td><td rowspan="1" colspan="1">24.2</td><td rowspan="1" colspan="1">26</td><td rowspan="1" colspan="1"/><td rowspan="1" colspan="1">4.51</td><td rowspan="1" colspan="1">4.81</td><td rowspan="1" colspan="1">4.9</td><td rowspan="1" colspan="1">3.83</td><td rowspan="1" colspan="1">5.6</td><td rowspan="1" colspan="1">4.24</td><td rowspan="1" colspan="1">5.38</td><td rowspan="1" colspan="1">5.52</td><td rowspan="1" colspan="1">5.46</td><td rowspan="1" colspan="1">4.72</td><td rowspan="1" colspan="1">5.07</td><td rowspan="1" colspan="1">3.08</td><td rowspan="1" colspan="1">
                      <bold>4.04</bold>
                    </td><td rowspan="1" colspan="1">5.45</td></tr><tr><td rowspan="1" colspan="1">
                      <italic><tp:taxon-name><tp:taxon-name-part taxon-name-part-type="genus" reg="Oreosaurus">Oreosaurus</tp:taxon-name-part></tp:taxon-name></italic>
                    </td><td rowspan="1" colspan="1">20.8</td><td rowspan="1" colspan="1">22.9</td><td rowspan="1" colspan="1">21.3</td><td rowspan="1" colspan="1">25.6</td><td rowspan="1" colspan="1">20.2</td><td rowspan="1" colspan="1">23.3</td><td rowspan="1" colspan="1">21.3</td><td rowspan="1" colspan="1">24.1</td><td rowspan="1" colspan="1"/><td rowspan="1" colspan="1">3.61</td><td rowspan="1" colspan="1">3.67</td><td rowspan="1" colspan="1">2.8</td><td rowspan="1" colspan="1">7.74</td><td rowspan="1" colspan="1">3.14</td><td rowspan="1" colspan="1">4.18</td><td rowspan="1" colspan="1">4.57</td><td rowspan="1" colspan="1">4.24</td><td rowspan="1" colspan="1">3.76</td><td rowspan="1" colspan="1">3.87</td><td rowspan="1" colspan="1">4.83</td><td rowspan="1" colspan="1">
                      <bold>3.5</bold>
                    </td><td rowspan="1" colspan="1">4.62</td></tr><tr><td rowspan="1" colspan="1">“<italic><tp:taxon-name><tp:taxon-name-part taxon-name-part-type="genus" reg="Oreosaurus">Oreosaurus</tp:taxon-name-part></tp:taxon-name></italic>” <italic><tp:taxon-name><tp:taxon-name-part taxon-name-part-type="genus" reg="Oreosaurus"/><tp:taxon-name-part taxon-name-part-type="species" reg="serranus">serranus</tp:taxon-name-part></tp:taxon-name></italic></td><td rowspan="1" colspan="1">22.2</td><td rowspan="1" colspan="1">24.6</td><td rowspan="1" colspan="1">21.4</td><td rowspan="1" colspan="1">26.3</td><td rowspan="1" colspan="1">22.9</td><td rowspan="1" colspan="1">23.8</td><td rowspan="1" colspan="1">23.5</td><td rowspan="1" colspan="1">25.8</td><td rowspan="1" colspan="1">21.3</td><td rowspan="1" colspan="1"/><td rowspan="1" colspan="1">2.84</td><td rowspan="1" colspan="1">2.86</td><td rowspan="1" colspan="1">7.49</td><td rowspan="1" colspan="1">3.36</td><td rowspan="1" colspan="1">4.32</td><td rowspan="1" colspan="1">4.8</td><td rowspan="1" colspan="1">4.36</td><td rowspan="1" colspan="1">4.09</td><td rowspan="1" colspan="1">4.01</td><td rowspan="1" colspan="1">4.45</td><td rowspan="1" colspan="1">
                      <bold>3.58</bold>
                    </td><td rowspan="1" colspan="1">4.41</td></tr><tr><td rowspan="1" colspan="1">
                      <italic><tp:taxon-name><tp:taxon-name-part taxon-name-part-type="genus" reg="Petracola">Petracola</tp:taxon-name-part></tp:taxon-name></italic>
                    </td><td rowspan="1" colspan="1">20.4</td><td rowspan="1" colspan="1">21.3</td><td rowspan="1" colspan="1">17.7</td><td rowspan="1" colspan="1">24.1</td><td rowspan="1" colspan="1">20.9</td><td rowspan="1" colspan="1">23.2</td><td rowspan="1" colspan="1">19.8</td><td rowspan="1" colspan="1">22.4</td><td rowspan="1" colspan="1">20.6</td><td rowspan="1" colspan="1">22</td><td rowspan="1" colspan="1"/><td rowspan="1" colspan="1">2.89</td><td rowspan="1" colspan="1">8.04</td><td rowspan="1" colspan="1">2.84</td><td rowspan="1" colspan="1">3.7</td><td rowspan="1" colspan="1">4.23</td><td rowspan="1" colspan="1">3.85</td><td rowspan="1" colspan="1">3.54</td><td rowspan="1" colspan="1">3.47</td><td rowspan="1" colspan="1">4.16</td><td rowspan="1" colspan="1">
                      <bold>3.01</bold>
                    </td><td rowspan="1" colspan="1">3.65</td></tr><tr><td rowspan="1" colspan="1">
                      <italic><tp:taxon-name><tp:taxon-name-part taxon-name-part-type="genus" reg="Pholidobolus">Pholidobolus</tp:taxon-name-part></tp:taxon-name></italic>
                    </td><td rowspan="1" colspan="1">19.4</td><td rowspan="1" colspan="1">22.4</td><td rowspan="1" colspan="1">20</td><td rowspan="1" colspan="1">26.2</td><td rowspan="1" colspan="1">17.5</td><td rowspan="1" colspan="1">24.1</td><td rowspan="1" colspan="1">17.7</td><td rowspan="1" colspan="1">25.1</td><td rowspan="1" colspan="1">20.5</td><td rowspan="1" colspan="1">22.7</td><td rowspan="1" colspan="1">20.6</td><td rowspan="1" colspan="1"/><td rowspan="1" colspan="1">7.19</td><td rowspan="1" colspan="1">2.49</td><td rowspan="1" colspan="1">3.43</td><td rowspan="1" colspan="1">3.94</td><td rowspan="1" colspan="1">3.5</td><td rowspan="1" colspan="1">3.24</td><td rowspan="1" colspan="1">3.12</td><td rowspan="1" colspan="1">4.08</td><td rowspan="1" colspan="1">
                      <bold>2.68</bold>
                    </td><td rowspan="1" colspan="1">3.74</td></tr><tr><td rowspan="1" colspan="1">
                      <italic><tp:taxon-name><tp:taxon-name-part taxon-name-part-type="genus" reg="Placosoma">Placosoma</tp:taxon-name-part></tp:taxon-name></italic>
                    </td><td rowspan="1" colspan="1">25.7</td><td rowspan="1" colspan="1">25.2</td><td rowspan="1" colspan="1">24.3</td><td rowspan="1" colspan="1">25.6</td><td rowspan="1" colspan="1">23.4</td><td rowspan="1" colspan="1">25.2</td><td rowspan="1" colspan="1">24.8</td><td rowspan="1" colspan="1">22.3</td><td rowspan="1" colspan="1">24.4</td><td rowspan="1" colspan="1">25.8</td><td rowspan="1" colspan="1">23.7</td><td rowspan="1" colspan="1">25.1</td><td rowspan="1" colspan="1"/><td rowspan="1" colspan="1">7.42</td><td rowspan="1" colspan="1">8.71</td><td rowspan="1" colspan="1">8.32</td><td rowspan="1" colspan="1">8.75</td><td rowspan="1" colspan="1">7.96</td><td rowspan="1" colspan="1">8.4</td><td rowspan="1" colspan="1">5.84</td><td rowspan="1" colspan="1">
                      <bold>7.33</bold>
                    </td><td rowspan="1" colspan="1">8.56</td></tr><tr><td rowspan="1" colspan="1">
                      <italic><tp:taxon-name><tp:taxon-name-part taxon-name-part-type="genus" reg="Potamites">Potamites</tp:taxon-name-part></tp:taxon-name></italic>
                    </td><td rowspan="1" colspan="1">21</td><td rowspan="1" colspan="1">23.2</td><td rowspan="1" colspan="1">19.7</td><td rowspan="1" colspan="1">25.6</td><td rowspan="1" colspan="1">20.7</td><td rowspan="1" colspan="1">24.1</td><td rowspan="1" colspan="1">21.7</td><td rowspan="1" colspan="1">23.1</td><td rowspan="1" colspan="1">21.3</td><td rowspan="1" colspan="1">21.4</td><td rowspan="1" colspan="1">19.9</td><td rowspan="1" colspan="1">20</td><td rowspan="1" colspan="1">25.2</td><td rowspan="1" colspan="1"/><td rowspan="1" colspan="1">1.49</td><td rowspan="1" colspan="1">1.99</td><td rowspan="1" colspan="1">1.6</td><td rowspan="1" colspan="1">1.19</td><td rowspan="1" colspan="1">1.19</td><td rowspan="1" colspan="1">3.89</td><td rowspan="1" colspan="1">
                      <bold>0.77</bold>
                    </td><td rowspan="1" colspan="1">2.33</td></tr><tr><td rowspan="1" colspan="1">
                      <italic><tp:taxon-name><tp:taxon-name-part taxon-name-part-type="genus" reg="Proctoporus">Proctoporus</tp:taxon-name-part> <tp:taxon-name-part taxon-name-part-type="species" reg="bolivianus">bolivianus</tp:taxon-name-part></tp:taxon-name></italic> group</td><td rowspan="1" colspan="1">20.7</td><td rowspan="1" colspan="1">22.2</td><td rowspan="1" colspan="1">19.1</td><td rowspan="1" colspan="1">24.7</td><td rowspan="1" colspan="1">19.6</td><td rowspan="1" colspan="1">23</td><td rowspan="1" colspan="1">20.4</td><td rowspan="1" colspan="1">22.9</td><td rowspan="1" colspan="1">20.2</td><td rowspan="1" colspan="1">19.2</td><td rowspan="1" colspan="1">18.2</td><td rowspan="1" colspan="1">19.7</td><td rowspan="1" colspan="1">25.1</td><td rowspan="1" colspan="1">19.2</td><td rowspan="1" colspan="1"/><td rowspan="1" colspan="1">2.69</td><td rowspan="1" colspan="1">1.23</td><td rowspan="1" colspan="1">1.8</td><td rowspan="1" colspan="1">0.84</td><td rowspan="1" colspan="1">4.93</td><td rowspan="1" colspan="1">
                      <bold>1.54</bold>
                    </td><td rowspan="1" colspan="1">3.06</td></tr><tr><td rowspan="1" colspan="1">
                      <italic><tp:taxon-name><tp:taxon-name-part taxon-name-part-type="genus" reg="Proctoporus">Proctoporus</tp:taxon-name-part> <tp:taxon-name-part taxon-name-part-type="species" reg="guentheri">guentheri</tp:taxon-name-part></tp:taxon-name></italic> group</td><td rowspan="1" colspan="1">19.7</td><td rowspan="1" colspan="1">21.9</td><td rowspan="1" colspan="1">18.7</td><td rowspan="1" colspan="1">24.2</td><td rowspan="1" colspan="1">19.6</td><td rowspan="1" colspan="1">22.9</td><td rowspan="1" colspan="1">19.9</td><td rowspan="1" colspan="1">23.4</td><td rowspan="1" colspan="1">20.5</td><td rowspan="1" colspan="1">19.4</td><td rowspan="1" colspan="1">18.6</td><td rowspan="1" colspan="1">19.4</td><td rowspan="1" colspan="1">24.8</td><td rowspan="1" colspan="1">18.1</td><td rowspan="1" colspan="1">16.5</td><td rowspan="1" colspan="1"/><td rowspan="1" colspan="1">2.77</td><td rowspan="1" colspan="1">2.43</td><td rowspan="1" colspan="1">2.38</td><td rowspan="1" colspan="1">5.13</td><td rowspan="1" colspan="1">
                      <bold>1.99</bold>
                    </td><td rowspan="1" colspan="1">2.93</td></tr><tr><td rowspan="1" colspan="1">
                      <italic><tp:taxon-name><tp:taxon-name-part taxon-name-part-type="genus" reg="Proctoporus">Proctoporus</tp:taxon-name-part> <tp:taxon-name-part taxon-name-part-type="species" reg="lacertus">lacertus</tp:taxon-name-part></tp:taxon-name></italic> group</td><td rowspan="1" colspan="1">20.6</td><td rowspan="1" colspan="1">23.1</td><td rowspan="1" colspan="1">19.5</td><td rowspan="1" colspan="1">25</td><td rowspan="1" colspan="1">19.6</td><td rowspan="1" colspan="1">23.2</td><td rowspan="1" colspan="1">20.8</td><td rowspan="1" colspan="1">24.5</td><td rowspan="1" colspan="1">20.1</td><td rowspan="1" colspan="1">20.8</td><td rowspan="1" colspan="1">19.4</td><td rowspan="1" colspan="1">19.5</td><td rowspan="1" colspan="1">25.2</td><td rowspan="1" colspan="1">18.3</td><td rowspan="1" colspan="1">16.8</td><td rowspan="1" colspan="1">15.3</td><td rowspan="1" colspan="1"/><td rowspan="1" colspan="1">1.82</td><td rowspan="1" colspan="1">0.41</td><td rowspan="1" colspan="1">5.03</td><td rowspan="1" colspan="1">
                      <bold>1.63</bold>
                    </td><td rowspan="1" colspan="1">3.14</td></tr><tr><td rowspan="1" colspan="1">
                      <italic><tp:taxon-name><tp:taxon-name-part taxon-name-part-type="genus" reg="Proctoporus">Proctoporus</tp:taxon-name-part> <tp:taxon-name-part taxon-name-part-type="species" reg="pachyurus">pachyurus</tp:taxon-name-part></tp:taxon-name></italic> group</td><td rowspan="1" colspan="1">19.6</td><td rowspan="1" colspan="1">22.2</td><td rowspan="1" colspan="1">18.4</td><td rowspan="1" colspan="1">24.7</td><td rowspan="1" colspan="1">19.3</td><td rowspan="1" colspan="1">21.9</td><td rowspan="1" colspan="1">20.5</td><td rowspan="1" colspan="1">22.3</td><td rowspan="1" colspan="1">19.1</td><td rowspan="1" colspan="1">20.1</td><td rowspan="1" colspan="1">17.9</td><td rowspan="1" colspan="1">19.1</td><td rowspan="1" colspan="1">24.7</td><td rowspan="1" colspan="1">17.8</td><td rowspan="1" colspan="1">15.9</td><td rowspan="1" colspan="1">15.7</td><td rowspan="1" colspan="1">15.5</td><td rowspan="1" colspan="1"/><td rowspan="1" colspan="1">1.42</td><td rowspan="1" colspan="1">4.35</td><td rowspan="1" colspan="1">
                      <bold>0.89</bold>
                    </td><td rowspan="1" colspan="1">2.78</td></tr><tr><td rowspan="1" colspan="1">
                      <italic><tp:taxon-name><tp:taxon-name-part taxon-name-part-type="genus" reg="Proctoporus">Proctoporus</tp:taxon-name-part> <tp:taxon-name-part taxon-name-part-type="species" reg="xestus">xestus</tp:taxon-name-part></tp:taxon-name></italic>
                    </td><td rowspan="1" colspan="1">22.7</td><td rowspan="1" colspan="1">23.5</td><td rowspan="1" colspan="1">21.1</td><td rowspan="1" colspan="1">25.7</td><td rowspan="1" colspan="1">20.9</td><td rowspan="1" colspan="1">24.5</td><td rowspan="1" colspan="1">23.8</td><td rowspan="1" colspan="1">25.5</td><td rowspan="1" colspan="1">21.2</td><td rowspan="1" colspan="1">21</td><td rowspan="1" colspan="1">20.6</td><td rowspan="1" colspan="1">21.8</td><td rowspan="1" colspan="1">27.3</td><td rowspan="1" colspan="1">20.9</td><td rowspan="1" colspan="1">20</td><td rowspan="1" colspan="1">18.6</td><td rowspan="1" colspan="1">19</td><td rowspan="1" colspan="1">18.2</td><td rowspan="1" colspan="1"/><td rowspan="1" colspan="1">4.64</td><td rowspan="1" colspan="1">
                      <bold>1.23</bold>
                    </td><td rowspan="1" colspan="1">2.77</td></tr><tr><td rowspan="1" colspan="1">
                      <italic><tp:taxon-name><tp:taxon-name-part taxon-name-part-type="genus" reg="Riama">Riama</tp:taxon-name-part></tp:taxon-name></italic>
                    </td><td rowspan="1" colspan="1">24.1</td><td rowspan="1" colspan="1">23.6</td><td rowspan="1" colspan="1">24.4</td><td rowspan="1" colspan="1">25.8</td><td rowspan="1" colspan="1">23.3</td><td rowspan="1" colspan="1">22.7</td><td rowspan="1" colspan="1">24.3</td><td rowspan="1" colspan="1">24.6</td><td rowspan="1" colspan="1">23.2</td><td rowspan="1" colspan="1">24.9</td><td rowspan="1" colspan="1">23.9</td><td rowspan="1" colspan="1">24.1</td><td rowspan="1" colspan="1">25</td><td rowspan="1" colspan="1">24.2</td><td rowspan="1" colspan="1">24.1</td><td rowspan="1" colspan="1">23.3</td><td rowspan="1" colspan="1">23.9</td><td rowspan="1" colspan="1">23</td><td rowspan="1" colspan="1">25.4</td><td rowspan="1" colspan="1"/><td rowspan="1" colspan="1">
                      <bold>3.69</bold>
                    </td><td rowspan="1" colspan="1">4.74</td></tr><tr><td rowspan="1" colspan="1">
                      <bold><italic><tp:taxon-name><tp:taxon-name-part taxon-name-part-type="genus" reg="Selvasaura">Selvasaura</tp:taxon-name-part></tp:taxon-name></italic> gen. n.</bold>
                    </td><td rowspan="1" colspan="1">
                      <bold>20.7</bold>
                    </td><td rowspan="1" colspan="1">
                      <bold>22.4</bold>
                    </td><td rowspan="1" colspan="1">
                      <bold>19.8</bold>
                    </td><td rowspan="1" colspan="1">
                      <bold>24.4</bold>
                    </td><td rowspan="1" colspan="1">
                      <bold>19.6</bold>
                    </td><td rowspan="1" colspan="1">
                      <bold>23</bold>
                    </td><td rowspan="1" colspan="1">
                      <bold>21.3</bold>
                    </td><td rowspan="1" colspan="1">
                      <bold>23.6</bold>
                    </td><td rowspan="1" colspan="1">
                      <bold>21.4</bold>
                    </td><td rowspan="1" colspan="1">
                      <bold>19.7</bold>
                    </td><td rowspan="1" colspan="1">
                      <bold>20.1</bold>
                    </td><td rowspan="1" colspan="1">
                      <bold>19.8</bold>
                    </td><td rowspan="1" colspan="1">
                      <bold>24.7</bold>
                    </td><td rowspan="1" colspan="1">
                      <bold>19.5</bold>
                    </td><td rowspan="1" colspan="1">
                      <bold>18.7</bold>
                    </td><td rowspan="1" colspan="1">
                      <bold>17.5</bold>
                    </td><td rowspan="1" colspan="1">
                      <bold>18.4</bold>
                    </td><td rowspan="1" colspan="1">
                      <bold>17.3</bold>
                    </td><td rowspan="1" colspan="1">
                      <bold>19.5</bold>
                    </td><td rowspan="1" colspan="1">
                      <bold>23.7</bold>
                    </td><td rowspan="1" colspan="1"/><td rowspan="1" colspan="1">
                      <bold>2.27</bold>
                    </td></tr><tr><td rowspan="1" colspan="1">Unnamed clade 2</td><td rowspan="1" colspan="1">21.3</td><td rowspan="1" colspan="1">20.8</td><td rowspan="1" colspan="1">19.9</td><td rowspan="1" colspan="1">24.4</td><td rowspan="1" colspan="1">17.8</td><td rowspan="1" colspan="1">23.2</td><td rowspan="1" colspan="1">19.6</td><td rowspan="1" colspan="1">23.3</td><td rowspan="1" colspan="1">20.3</td><td rowspan="1" colspan="1">19.4</td><td rowspan="1" colspan="1">19</td><td rowspan="1" colspan="1">20.2</td><td rowspan="1" colspan="1">23.7</td><td rowspan="1" colspan="1">20.3</td><td rowspan="1" colspan="1">17.4</td><td rowspan="1" colspan="1">18</td><td rowspan="1" colspan="1">18.6</td><td rowspan="1" colspan="1">18.6</td><td rowspan="1" colspan="1">19.6</td><td rowspan="1" colspan="1">23.7</td><td rowspan="1" colspan="1">
                      <bold>19</bold>
                    </td><td rowspan="1" colspan="1"/></tr></tbody></table></table-wrap></tp:treatment-sec><tp:treatment-sec sec-type="Definition" id="SECID0EIABK"><title>Definition.</title><p>(1) head shields smooth; (2) frontoparietal and parietal shields paired; (3) frontonasal, frontal and interparietal shields single; (4) prefrontal shields present; (5) lower palpebral disc transparent, not divided; (6) loreal shield present; (7) scale organs on labials present; (8) anteriormost supraocular and anteriormost superciliary shields fused; (9) dorsal surface of the tongue covered by scale-like papillae; (10) nuchal scales smooth; (11) dorsal scales rectangular, slightly rugose; (12) ventral scales squared to rectangular, smooth; (13) limbs pentadactyl, digits clawed; (14) femoral pores present in males, absent in females; (15) hemipenial lobes large, distinct from the hemipenial body.</p></tp:treatment-sec><tp:treatment-sec sec-type="Content" id="SECID0ENABK"><title>Content.</title><p>
              <italic><tp:taxon-name><tp:taxon-name-part taxon-name-part-type="genus" reg="Selvasaura">Selvasaura</tp:taxon-name-part> <tp:taxon-name-part taxon-name-part-type="species" reg="brava">brava</tp:taxon-name-part></tp:taxon-name></italic> sp. n. and undescribed species of Unnamed clade 3 (sensu <xref ref-type="bibr" rid="B52">Torres-Carvajal et al. 2016</xref>) whose formal descriptions are underway (see <xref ref-type="bibr" rid="B52">Torres-Carvajal et al. 2016</xref>).</p></tp:treatment-sec><tp:treatment-sec sec-type="distribution" id="SECID0EGBBK"><title>Distribution.</title><p>Peru: Región Junín, Provincia de Chanchamayo, Pui Pui Protected Forest (<italic><tp:taxon-name><tp:taxon-name-part taxon-name-part-type="genus" reg="Selvasaura">Selvasaura</tp:taxon-name-part> <tp:taxon-name-part taxon-name-part-type="species" reg="brava">brava</tp:taxon-name-part></tp:taxon-name></italic> sp. n.); Región San Martin, Provincia Mariscal Cáceres, Laurel (<tp:taxon-name><tp:taxon-name-part taxon-name-part-type="subfamily">Cercosaurinae</tp:taxon-name-part></tp:taxon-name> sp. 3; <xref ref-type="bibr" rid="B52">Torres-Carvajal et al. 2016</xref>). Ecuador: Provincia de Zamora Chinchipe, El Pangui (<tp:taxon-name><tp:taxon-name-part taxon-name-part-type="subfamily">Cercosaurinae</tp:taxon-name-part></tp:taxon-name> sp. 3; <xref ref-type="bibr" rid="B52">Torres-Carvajal et al. 2016</xref>); Provincia de Napo, Wildsumaco Wildlife Sanctuary (<tp:taxon-name><tp:taxon-name-part taxon-name-part-type="subfamily">Cercosaurinae</tp:taxon-name-part></tp:taxon-name> sp. 3; <xref ref-type="bibr" rid="B52">Torres-Carvajal et al. 2016</xref>).</p></tp:treatment-sec><tp:treatment-sec sec-type="etymology" id="SECID0ESCBK"><title>Etymology.</title><p>The generic name <italic>Selvasaura</italic> is derived from the Spanish noun ‘<italic>selva</italic>’ (forest) and the Greek noun <italic>σαύρα</italic> (lizard; <italic>saura</italic> is the feminine form) and refers to the habitat (montane rainforest) of the type species.</p></tp:treatment-sec><ref-list><ref id="B52"><mixed-citation xmlns:xlink="http://www.w3.org/1999/xlink" xlink:type="simple">
          <person-group><name name-style="western"><surname>Torres-Carvajal</surname><given-names>O</given-names></name><name name-style="western"><surname>Lobos</surname><given-names>SE</given-names></name><name name-style="western"><surname>Venegas</surname><given-names>PJ</given-names></name><name name-style="western"><surname>Chávez</surname><given-names>G</given-names></name><name name-style="western"><surname>Aguirre-Peñafiel</surname><given-names>V</given-names></name><name name-style="western"><surname>Zurita</surname><given-names>D</given-names></name><name name-style="western"><surname>Echevarría</surname><given-names>LY</given-names></name></person-group> (<year>2016</year>) <article-title>Phylogeny and biogeography of the most diverse clade of South American gymnophthalmid lizards (<tp:taxon-name><tp:taxon-name-part taxon-name-part-type="order">Squamata</tp:taxon-name-part></tp:taxon-name>, <tp:taxon-name><tp:taxon-name-part taxon-name-part-type="family">Gymnophthalmidae</tp:taxon-name-part></tp:taxon-name>, <tp:taxon-name><tp:taxon-name-part taxon-name-part-type="subfamily">Cercosaurinae</tp:taxon-name-part></tp:taxon-name>).</article-title> <source>Molecular Phylogenetics and Evolution</source> <volume>99</volume>: <fpage>63</fpage>–<lpage>75</lpage>. <ext-link xlink:type="simple" ext-link-type="doi" xlink:href="10.1016/j.ympev.2016.03.006">https://doi.org/10.1016/j.ympev.2016.03.006</ext-link></mixed-citation></ref><ref id="B33"><mixed-citation xmlns:xlink="http://www.w3.org/1999/xlink" xlink:type="simple">
          <person-group><name name-style="western"><surname>Oftedal</surname><given-names>OT</given-names></name></person-group> (<year>1974</year>) <article-title>A revision of the genus <italic><tp:taxon-name><tp:taxon-name-part taxon-name-part-type="genus">Anadia</tp:taxon-name-part></tp:taxon-name></italic> (<tp:taxon-name><tp:taxon-name-part taxon-name-part-type="suborder">Sauria</tp:taxon-name-part></tp:taxon-name>, <tp:taxon-name><tp:taxon-name-part taxon-name-part-type="family">Teiidae</tp:taxon-name-part></tp:taxon-name>).</article-title> <source>Arquivos de Zoologia (São Paulo)</source> <volume>25</volume>: <fpage>203</fpage>–<lpage>265</lpage>. <ext-link xlink:type="simple" ext-link-type="doi" xlink:href="10.11606/issn.2176-7793.v25i4p203-265">https://doi.org/10.11606/issn.2176-7793.v25i4p203-265</ext-link></mixed-citation></ref><ref id="B6"><mixed-citation xmlns:xlink="http://www.w3.org/1999/xlink" xlink:type="simple">
          <person-group><name name-style="western"><surname>Cadle</surname><given-names>JE</given-names></name><name name-style="western"><surname>Chuna</surname><given-names>PM</given-names></name></person-group> (<year>1995</year>) <article-title>A new lizard of the genus <italic><tp:taxon-name><tp:taxon-name-part taxon-name-part-type="genus">Macropholidus</tp:taxon-name-part></tp:taxon-name></italic> (<tp:taxon-name><tp:taxon-name-part taxon-name-part-type="family">Teiidae</tp:taxon-name-part></tp:taxon-name>) from a relictual humid forest of northwestern Peru, and notes on <italic><tp:taxon-name><tp:taxon-name-part taxon-name-part-type="genus">Macropholidus</tp:taxon-name-part></tp:taxon-name></italic> Noble.</article-title> <source>Breviora</source> <volume>1995</volume>: <fpage>1</fpage>–<lpage>39</lpage>.</mixed-citation></ref><ref id="B3"><mixed-citation xmlns:xlink="http://www.w3.org/1999/xlink" xlink:type="simple">
          <person-group><name name-style="western"><surname>Altamirano-Benavides</surname><given-names>M</given-names></name><name name-style="western"><surname>Zaher</surname><given-names>H</given-names></name><name name-style="western"><surname>Lobo</surname><given-names>L</given-names></name><name name-style="western"><surname>Grazziotin</surname><given-names>FG</given-names></name><name name-style="western"><surname>Nunes</surname><given-names>P</given-names></name><name name-style="western"><surname>Rodrigues</surname><given-names>MT</given-names></name></person-group> (<year>2013</year>) <article-title>A new species of lizard genus <italic><tp:taxon-name><tp:taxon-name-part taxon-name-part-type="genus">Potamites</tp:taxon-name-part></tp:taxon-name></italic> from Ecuador (<tp:taxon-name><tp:taxon-name-part taxon-name-part-type="order">Squamata</tp:taxon-name-part></tp:taxon-name>, <tp:taxon-name><tp:taxon-name-part taxon-name-part-type="family">Gymnophthalmidae</tp:taxon-name-part></tp:taxon-name>).</article-title> <source>Zootaxa</source> <volume>3717</volume>: <fpage>345</fpage>–<lpage>358</lpage>. <ext-link xlink:type="simple" ext-link-type="doi" xlink:href="10.11646/zootaxa.3717.3.4">https://doi.org/10.11646/zootaxa.3717.3.4</ext-link></mixed-citation></ref><ref id="B23"><mixed-citation xmlns:xlink="http://www.w3.org/1999/xlink" xlink:type="simple">
          <person-group><name name-style="western"><surname>Kok</surname><given-names>PJ</given-names></name><name name-style="western"><surname>Means</surname><given-names>DB</given-names></name><name name-style="western"><surname>Rivas</surname><given-names>GA</given-names></name></person-group> (<year>2013</year>) <article-title>First record of the genus <italic><tp:taxon-name><tp:taxon-name-part taxon-name-part-type="genus">Anadia</tp:taxon-name-part></tp:taxon-name></italic> (<tp:taxon-name><tp:taxon-name-part taxon-name-part-type="class">Reptilia</tp:taxon-name-part></tp:taxon-name>: <tp:taxon-name><tp:taxon-name-part taxon-name-part-type="order">Squamata</tp:taxon-name-part></tp:taxon-name>: <tp:taxon-name><tp:taxon-name-part taxon-name-part-type="family">Gymnophthalmidae</tp:taxon-name-part></tp:taxon-name>) from Guyana based on an enigmatic specimen from Mount Kopinang, Wokomung Massif.</article-title> <source>Boletim do Museu Paraense Emílio Goeldi Ciências Naturais</source> <volume>8</volume>: <fpage>27</fpage>–<lpage>39</lpage>.</mixed-citation></ref><ref id="B53"><mixed-citation xmlns:xlink="http://www.w3.org/1999/xlink" xlink:type="simple">
          <person-group><name name-style="western"><surname>Torres-Carvajal</surname><given-names>O</given-names></name><name name-style="western"><surname>Mafla-Endara</surname><given-names>P</given-names></name></person-group> (<year>2013</year>) <article-title>Evolutionary history of Andean <italic><tp:taxon-name><tp:taxon-name-part taxon-name-part-type="genus">Pholidobolus</tp:taxon-name-part></tp:taxon-name></italic> and <italic><tp:taxon-name><tp:taxon-name-part taxon-name-part-type="genus">Macropholidus</tp:taxon-name-part></tp:taxon-name></italic> (<tp:taxon-name><tp:taxon-name-part taxon-name-part-type="order">Squamata</tp:taxon-name-part></tp:taxon-name>: <tp:taxon-name><tp:taxon-name-part taxon-name-part-type="family">Gymnophthalmidae</tp:taxon-name-part></tp:taxon-name>) lizards.</article-title> <source>Molecular Phylogenetics and Evolution</source> <volume>68</volume>: <fpage>212</fpage>–<lpage>217</lpage>. <ext-link xlink:type="simple" ext-link-type="doi" xlink:href="10.1016/j.ympev.2013.03.013">https://doi.org/10.1016/j.ympev.2013.03.013</ext-link></mixed-citation></ref><ref id="B13"><mixed-citation xmlns:xlink="http://www.w3.org/1999/xlink" xlink:type="simple">
          <person-group><name name-style="western"><surname>Echevarría</surname><given-names>L</given-names></name><name name-style="western"><surname>Barboza</surname><given-names>A</given-names></name><name name-style="western"><surname>Venegas</surname><given-names>P</given-names></name></person-group> (<year>2015</year>) <article-title>A new species of montane gymnophthalmid lizard, genus <italic><tp:taxon-name><tp:taxon-name-part taxon-name-part-type="genus">Cercosaura</tp:taxon-name-part></tp:taxon-name></italic> (<tp:taxon-name><tp:taxon-name-part taxon-name-part-type="order">Squamata</tp:taxon-name-part></tp:taxon-name>: <tp:taxon-name><tp:taxon-name-part taxon-name-part-type="family">Gymnophthalmidae</tp:taxon-name-part></tp:taxon-name>), from the Amazon slope of northern Peru.</article-title> <source>Amphibian &amp; Reptile Conservation</source> <volume>9</volume>: <fpage>34</fpage>–<lpage>44</lpage>.</mixed-citation></ref><ref id="B4"><mixed-citation xmlns:xlink="http://www.w3.org/1999/xlink" xlink:type="simple">
          <person-group><name name-style="western"><surname>Borges-Nojosa</surname><given-names>DM</given-names></name><name name-style="western"><surname>Caramaschi</surname><given-names>U</given-names></name><name name-style="western"><surname>Rodrigues</surname><given-names>MT</given-names></name></person-group> (<year>2016</year>) <article-title>A new species of lizard <italic><tp:taxon-name><tp:taxon-name-part taxon-name-part-type="genus">Placosoma</tp:taxon-name-part></tp:taxon-name></italic> Tschudi, 1847 (<tp:taxon-name><tp:taxon-name-part taxon-name-part-type="order">Squamata</tp:taxon-name-part></tp:taxon-name>: <tp:taxon-name><tp:taxon-name-part taxon-name-part-type="family">Gymnophthalmidae</tp:taxon-name-part></tp:taxon-name>) from the relictual forest mountains of the State of Ceará, Brazil.</article-title> <source>Zootaxa</source> <volume>4169</volume>: <fpage>160</fpage>–<lpage>170</lpage>. <ext-link xlink:type="simple" ext-link-type="doi" xlink:href="10.11646/zootaxa.4169.1.8">https://doi.org/10.11646/zootaxa.4169.1.8</ext-link></mixed-citation></ref><ref id="B8"><mixed-citation xmlns:xlink="http://www.w3.org/1999/xlink" xlink:type="simple">
          <person-group><name name-style="western"><surname>Chávez</surname><given-names>G</given-names></name><name name-style="western"><surname>Catenazzi</surname><given-names>A</given-names></name><name name-style="western"><surname>Venegas</surname><given-names>PJ</given-names></name></person-group> (<year>2017</year>) <article-title>A new species of arboreal microteiid lizard of the genus <italic><tp:taxon-name><tp:taxon-name-part taxon-name-part-type="genus">Euspondylus</tp:taxon-name-part></tp:taxon-name></italic> (<tp:taxon-name>Gymnophtalmidae</tp:taxon-name>: <tp:taxon-name><tp:taxon-name-part taxon-name-part-type="subfamily">Cercosaurinae</tp:taxon-name-part></tp:taxon-name>) from the Andean slopes of central Peru with comments on Peruvian <italic><tp:taxon-name><tp:taxon-name-part taxon-name-part-type="genus">Euspondylus</tp:taxon-name-part></tp:taxon-name></italic>.</article-title> <source>Zootaxa</source> <volume>4350</volume>: <fpage>301</fpage>–<lpage>316</lpage>. <ext-link xlink:type="simple" ext-link-type="doi" xlink:href="10.11646/zootaxa.4350.2.6">https://doi.org/10.11646/zootaxa.4350.2.6</ext-link></mixed-citation></ref><ref id="B42"><mixed-citation xmlns:xlink="http://www.w3.org/1999/xlink" xlink:type="simple">
          <person-group><name name-style="western"><surname>Sánchez-Pacheco</surname><given-names>SJ</given-names></name><name name-style="western"><surname>Torres-Carvajal</surname><given-names>O</given-names></name><name name-style="western"><surname>Aguirre-Peñafiel</surname><given-names>V</given-names></name><name name-style="western"><surname>Nunes</surname><given-names>PM</given-names></name><name name-style="western"><surname>Verrastro</surname><given-names>L</given-names></name><name name-style="western"><surname>Rivas</surname><given-names>GA</given-names></name><name name-style="western"><surname>Rodrigues</surname><given-names>MT</given-names></name><name name-style="western"><surname>Grant</surname><given-names>T</given-names></name><name name-style="western"><surname>Murphy</surname><given-names>RW</given-names></name></person-group> (<year>2017b</year>) <article-title>Phylogeny of <italic><tp:taxon-name><tp:taxon-name-part taxon-name-part-type="genus">Riama</tp:taxon-name-part></tp:taxon-name></italic> (<tp:taxon-name><tp:taxon-name-part taxon-name-part-type="order">Squamata</tp:taxon-name-part></tp:taxon-name>: <tp:taxon-name><tp:taxon-name-part taxon-name-part-type="family">Gymnophthalmidae</tp:taxon-name-part></tp:taxon-name>), impact of phenotypic evidence on molecular datasets, and the origin of the Sierra Nevada de Santa Marta endemic fauna.</article-title> <source>Cladistics</source> <volume>2017</volume>: <fpage>1</fpage>–<lpage>32</lpage>.</mixed-citation></ref></ref-list></tp:taxon-treatment>
